# Supplementary material for: Microbial composition of egg component and its association with hatchability of laying hens
Source: Front Microbiol. 2022 Oct 20;13:943097. doi: 10.3389/fmicb.2022.943097 (PMC9632351; doi:10.3389/fmicb.2022.943097)
Supplement: Supplementary file 9 [file Table_1.XLSX]

## Sheet: Table 1
Sequencing quantity statistics.
Segments	N	Clean reads	coverage range	Average of sequences per sample
Egg white	72	6748879	58,047-122,723	93734
Egg yolk	72	7212309	59,494-131,116	100171
Total	144	13961188	58,047-131,116	96953

## Sheet: Table 2
Relative abundance of microbial genera in egg yolks and whites at different periods.
Genus	FEY	FEW	ED12EY	ED12EW
g__Pseudomonas	0.0181	0.4026	0.0191	0.6419
g__Rhodococcus	0.0005	0.0316	0.0006	0.0485
g__Lactobacillus	0.0966	0.0649	0.0883	0.0304
g__Endozoicomonas	0.0078	0.0076	0.0047	0.021
g__unclassified_Bacteria	0.0005	0.0018	0.0004	0.0204
g__Acinetobacter	0.0075	0.0241	0.0045	0.0131
g__unclassified_Burkholderiaceae	0.1485	0.022	0.1923	0.0118
g__Ralstonia	0.0481	0.0062	0.0625	0.0036
g__Staphylococcus	0.0243	0.0038	0.032	0.0021
g__Clostridium_sensu_stricto_1	0.0206	0.005	0.0274	0.0027
g__Fusobacterium	0.0222	0.0016	0.0164	0.0007
g__Burkholderia-Caballeronia-Paraburkholderia	0.0054	0.0227	0.0018	0.0009
others	0.5999	0.4059	0.5499	0.2027

## Sheet: Table 3
Genera with decreased relative abundance from FEW to ED12EW
Genus	FEW	ED12EW
d__Archaea;p__Euryarchaeota;c__Methanobacteria;o__Methanobacteriales;f__Methanobacteriaceae;g__Methanobacterium	1.01368e-05	2.79389e-05
d__Archaea;p__Euryarchaeota;c__Methanomicrobia;o__Methanosarcinales;f__Methanosaetaceae;g__Methanosaeta	8.54349e-06	1.77027e-05
d__Archaea;p__Thaumarchaeota;c__Nitrososphaeria;o__Nitrosopumilales;f__Nitrosopumilaceae;g__Candidatus_Nitrosopumilus	8.8667e-05	0.000156107
d__Archaea;p__Thaumarchaeota;c__Nitrososphaeria;o__Nitrososphaerales;f__Nitrososphaeraceae;g__Nitrososphaeraceae	6.40253e-06	1.15389e-05
d__Bacteria;p__Acidobacteria;c__Acidobacteriia;o__Acidobacteriales;f__Acidobacteriaceae_(Subgroup_1);g__Bryocella	1.26093e-05	1.5339e-05
d__Bacteria;p__Acidobacteria;c__Acidobacteriia;o__Acidobacteriales;f__Acidobacteriaceae_(Subgroup_1);g__Edaphobacter	9.38457e-06	2.37094e-05
d__Bacteria;p__Acidobacteria;c__Acidobacteriia;o__Acidobacteriales;f__Acidobacteriaceae_(Subgroup_1);g__Granulicella	2.51858e-05	5.12034e-05
d__Bacteria;p__Acidobacteria;c__Acidobacteriia;o__Acidobacteriales;f__Acidobacteriaceae_(Subgroup_1);g__uncultured	1.98947e-05	2.84167e-05
d__Bacteria;p__Acidobacteria;c__Blastocatellia_(Subgroup_4);o__11-24;f__11-24;g__11-24	1.45077e-05	1.9847e-05
d__Bacteria;p__Acidobacteria;c__Holophagae;o__Holophagales;f__Holophagaceae;g__Geothrix	1.29492e-05	1.56919e-05
d__Bacteria;p__Acidobacteria;c__Holophagae;o__Holophagales;f__Holophagaceae;g__Holophaga	6.22765e-06	1.43828e-05
d__Bacteria;p__Acidobacteria;c__Subgroup_17;o__Subgroup_17;f__Subgroup_17;g__Subgroup_17	7.05134e-05	8.08848e-05
d__Bacteria;p__Acidobacteria;c__Subgroup_5;o__Subgroup_5;f__Subgroup_5;g__Subgroup_5	2.52902e-05	2.96392e-05
d__Bacteria;p__Acidobacteria;c__Subgroup_6;o__unclassified_Subgroup_6;f__unclassified_Subgroup_6;g__unclassified_Subgroup_6	4.63475e-06	1.56946e-05
d__Bacteria;p__Acidobacteria;c__Thermoanaerobaculia;o__Thermoanaerobaculales;f__Thermoanaerobaculaceae;g__Subgroup_10	1.60243e-05	3.07033e-05
d__Bacteria;p__Actinobacteria;c__Acidimicrobiia;o__Acidimicrobiales;f__Acidimicrobiaceae;g__uncultured	3.64949e-05	5.23247e-05
d__Bacteria;p__Actinobacteria;c__Acidimicrobiia;o__IMCC26256;f__IMCC26256;g__IMCC26256	0.000150604	0.000151751
d__Bacteria;p__Actinobacteria;c__Acidimicrobiia;o__Microtrichales;f__Iamiaceae;g__Iamia	1.22126e-05	1.32279e-05
d__Bacteria;p__Actinobacteria;c__Acidimicrobiia;o__Microtrichales;f__Ilumatobacteraceae;g__Ilumatobacter	9.54561e-06	1.41778e-05
d__Bacteria;p__Actinobacteria;c__Acidimicrobiia;o__Microtrichales;f__Ilumatobacteraceae;g__uncultured	1.47342e-05	2.3161e-05
d__Bacteria;p__Actinobacteria;c__Acidimicrobiia;o__unclassified_Acidimicrobiia;f__unclassified_Acidimicrobiia;g__unclassified_Acidimicrobiia	1.10104e-05	2.49033e-05
d__Bacteria;p__Actinobacteria;c__Actinobacteria;o__Catenulisporales;f__Catenulisporaceae;g__Catenulispora	8.0459e-06	8.20561e-06
d__Bacteria;p__Actinobacteria;c__Actinobacteria;o__Corynebacteriales;f__Nocardiaceae;g__Gordonia	2.09728e-05	2.14634e-05
d__Bacteria;p__Actinobacteria;c__Actinobacteria;o__Corynebacteriales;f__Nocardiaceae;g__Rhodococcus	0.0358742	0.0485485
d__Bacteria;p__Actinobacteria;c__Actinobacteria;o__Corynebacteriales;f__Nocardiaceae;g__Smaragdicoccus	8.875e-07	3.55e-06
d__Bacteria;p__Actinobacteria;c__Actinobacteria;o__Corynebacteriales;f__Nocardiaceae;g__Williamsia	2.26528e-06	9.06111e-06
d__Bacteria;p__Actinobacteria;c__Actinobacteria;o__Frankiales;f__Cryptosporangiaceae;g__Cryptosporangium	7.36111e-07	2.94444e-06
d__Bacteria;p__Actinobacteria;c__Actinobacteria;o__Micrococcales;f__Dermatophilaceae;g__Mobilicoccus	3.39803e-06	7.99222e-06
d__Bacteria;p__Actinobacteria;c__Actinobacteria;o__Micrococcales;f__Dermatophilaceae;g__uncultured	1.12083e-06	4.48333e-06
d__Bacteria;p__Actinobacteria;c__Actinobacteria;o__Micrococcales;f__Intrasporangiaceae;g__Aquipuribacter	1.00174e-05	1.38088e-05
d__Bacteria;p__Actinobacteria;c__Actinobacteria;o__Micrococcales;f__Jonesiaceae;g__Jonesia	1.73542e-05	2.71776e-05
d__Bacteria;p__Actinobacteria;c__Actinobacteria;o__Micrococcales;f__Microbacteriaceae;g__Agrococcus	7.29688e-06	1.09375e-05
d__Bacteria;p__Actinobacteria;c__Actinobacteria;o__Micrococcales;f__Microbacteriaceae;g__Agromyces	4.96693e-06	7.65556e-06
d__Bacteria;p__Actinobacteria;c__Actinobacteria;o__Micromonosporales;f__Micromonosporaceae;g__Luedemannella	9.88257e-06	2.41287e-05
d__Bacteria;p__Actinobacteria;c__Actinobacteria;o__Micromonosporales;f__Micromonosporaceae;g__Phytohabitans	3.03715e-06	1.21486e-05
d__Bacteria;p__Actinobacteria;c__Actinobacteria;o__Propionibacteriales;f__Nocardioidaceae;g__Aeromicrobium	2.88597e-05	8.76471e-05
d__Bacteria;p__Actinobacteria;c__Actinobacteria;o__Propionibacteriales;f__Nocardioidaceae;g__Kribbella	1.13987e-05	1.39823e-05
d__Bacteria;p__Actinobacteria;c__Actinobacteria;o__Propionibacteriales;f__Nocardioidaceae;g__Marmoricola	3.79607e-05	9.42647e-05
d__Bacteria;p__Actinobacteria;c__Actinobacteria;o__Propionibacteriales;f__Propionibacteriaceae;g__Cutibacterium	0.00129623	0.00200467
d__Bacteria;p__Actinobacteria;c__Actinobacteria;o__Propionibacteriales;f__Propionibacteriaceae;g__Luteococcus	6.73611e-07	2.69444e-06
d__Bacteria;p__Actinobacteria;c__Actinobacteria;o__Propionibacteriales;f__Propionibacteriaceae;g__Micropruina	0.000172588	0.000229327
d__Bacteria;p__Actinobacteria;c__Actinobacteria;o__Propionibacteriales;f__Propionibacteriaceae;g__Propioniciclava	1.11648e-05	1.27366e-05
d__Bacteria;p__Actinobacteria;c__Actinobacteria;o__Propionibacteriales;f__Propionibacteriaceae;g__Propionicimonas	3.98333e-06	9.43889e-06
d__Bacteria;p__Actinobacteria;c__Actinobacteria;o__Propionibacteriales;f__Propionibacteriaceae;g__unclassified_Propionibacteriaceae	1.11912e-05	1.51863e-05
d__Bacteria;p__Actinobacteria;c__Actinobacteria;o__Pseudonocardiales;f__Pseudonocardiaceae;g__Lechevalieria	8.24967e-06	1.99609e-05
d__Bacteria;p__Actinobacteria;c__Actinobacteria;o__Pseudonocardiales;f__Pseudonocardiaceae;g__Pseudonocardiaceae	1.43569e-05	1.54644e-05
d__Bacteria;p__Actinobacteria;c__Actinobacteria;o__Pseudonocardiales;f__Pseudonocardiaceae;g__Saccharomonospora	3.35904e-05	3.67831e-05
d__Bacteria;p__Actinobacteria;c__Actinobacteria;o__Streptosporangiales;f__Nocardiopsaceae;g__Nocardiopsis	8.98611e-07	3.59444e-06
d__Bacteria;p__Actinobacteria;c__Actinobacteria;o__Streptosporangiales;f__Streptosporangiaceae;g__Microbispora	3.84003e-06	1.53601e-05
d__Bacteria;p__Actinobacteria;c__Actinobacteria;o__unclassified_Actinobacteria;f__unclassified_Actinobacteria;g__unclassified_Actinobacteria	8.70244e-06	3.06098e-05
d__Bacteria;p__Actinobacteria;c__Coriobacteriia;o__OPB41;f__OPB41;g__OPB41	9.58296e-06	9.9875e-06
d__Bacteria;p__Actinobacteria;c__Nitriliruptoria;o__Euzebyales;f__Euzebyaceae;g__uncultured	1.41944e-06	1.82222e-06
d__Bacteria;p__Actinobacteria;c__Thermoleophilia;o__Gaiellales;f__Gaiellaceae;g__Gaiella	5.50205e-05	5.54752e-05
d__Bacteria;p__Actinobacteria;c__Thermoleophilia;o__Solirubrobacterales;f__Solirubrobacteraceae;g__unclassified_Solirubrobacteraceae	1.1741e-05	1.43187e-05
d__Bacteria;p__Aegiribacteria;c__Aegiribacteria;o__Aegiribacteria;f__Aegiribacteria;g__Aegiribacteria	6.33567e-06	1.02704e-05
d__Bacteria;p__Armatimonadetes;c__Chthonomonadetes;o__Chthonomonadales;f__Chthonomonadales;g__Chthonomonadales	9.97651e-06	1.30851e-05
d__Bacteria;p__Bacteroidetes;c__Bacteroidia;o__Bacteroidales;f__M2PB4-65_termite_group;g__M2PB4-65_termite_group	1.12347e-05	2.12226e-05
d__Bacteria;p__Bacteroidetes;c__Bacteroidia;o__Bacteroidales;f__ML635J-40_aquatic_group;g__ML635J-40_aquatic_group	2.42723e-05	3.88597e-05
d__Bacteria;p__Bacteroidetes;c__Bacteroidia;o__Bacteroidales;f__Marinilabiliaceae;g__Mangroviflexus	9.31745e-05	0.000119308
d__Bacteria;p__Bacteroidetes;c__Bacteroidia;o__Bacteroidales;f__Muribaculaceae;g__unclassified_Muribaculaceae	0.000492968	0.000743164
d__Bacteria;p__Bacteroidetes;c__Bacteroidia;o__Bacteroidales;f__Prevotellaceae;g__Paraprevotella	6.50556e-06	6.59444e-06
d__Bacteria;p__Bacteroidetes;c__Bacteroidia;o__Bacteroidales;f__Prevotellaceae;g__Prevotellaceae_UCG-004	2.68884e-05	3.65131e-05
d__Bacteria;p__Bacteroidetes;c__Bacteroidia;o__Bacteroidales;f__Prevotellaceae;g__uncultured	2.13978e-05	2.42779e-05
d__Bacteria;p__Bacteroidetes;c__Bacteroidia;o__Bacteroidales;f__Prolixibacteraceae;g__WCHB1-32	4.49722e-06	5.47222e-06
d__Bacteria;p__Bacteroidetes;c__Bacteroidia;o__Bacteroidales;f__Rikenellaceae;g__Blvii28_wastewater-sludge_group	4.23696e-05	5.44701e-05
d__Bacteria;p__Bacteroidetes;c__Bacteroidia;o__Bacteroidales;f__Rikenellaceae;g__DMER64	3.14031e-06	7.30567e-06
d__Bacteria;p__Bacteroidetes;c__Bacteroidia;o__Bacteroidetes_VC2.1_Bac22;f__Bacteroidetes_VC2.1_Bac22;g__Bacteroidetes_VC2.1_Bac22	4.61261e-06	1.84504e-05
d__Bacteria;p__Bacteroidetes;c__Bacteroidia;o__Cytophagales;f__Microscillaceae;g__Chryseolinea	2.00572e-05	3.06747e-05
d__Bacteria;p__Bacteroidetes;c__Bacteroidia;o__Cytophagales;f__Microscillaceae;g__uncultured	6.01615e-05	7.15906e-05
d__Bacteria;p__Bacteroidetes;c__Bacteroidia;o__Flavobacteriales;f__Crocinitomicaceae;g__Crocinitomix	2.28549e-05	6.39846e-05
d__Bacteria;p__Bacteroidetes;c__Bacteroidia;o__Flavobacteriales;f__Cryomorphaceae;g__uncultured	1.41511e-05	2.66088e-05
d__Bacteria;p__Bacteroidetes;c__Bacteroidia;o__Flavobacteriales;f__Flavobacteriaceae;g__NS4_marine_group	3.53486e-06	6.38389e-06
d__Bacteria;p__Bacteroidetes;c__Bacteroidia;o__Flavobacteriales;f__Flavobacteriaceae;g__Tenacibaculum	3.56036e-05	0.000107264
d__Bacteria;p__Bacteroidetes;c__Bacteroidia;o__Flavobacteriales;f__Flavobacteriaceae;g__unclassified_Flavobacteriaceae	4.97988e-05	9.10838e-05
d__Bacteria;p__Bacteroidetes;c__Bacteroidia;o__Flavobacteriales;f__Weeksellaceae;g__Cloacibacterium	5.79351e-05	0.000120617
d__Bacteria;p__Bacteroidetes;c__Bacteroidia;o__Flavobacteriales;f__Weeksellaceae;g__Moheibacter	0.00018139	0.00019086
d__Bacteria;p__Bacteroidetes;c__Bacteroidia;o__Sphingobacteriales;f__Lentimicrobiaceae;g__Lentimicrobium	0.000151183	0.000161295
d__Bacteria;p__Bacteroidetes;c__Bacteroidia;o__Sphingobacteriales;f__Sphingobacteriaceae;g__Mucilaginibacter	8.62296e-06	9.53478e-06
d__Bacteria;p__Bacteroidetes;c__Ignavibacteria;o__Ignavibacteriales;f__PHOS-HE36;g__PHOS-HE36	3.35181e-05	6.06278e-05
d__Bacteria;p__Bacteroidetes;c__Ignavibacteria;o__Ignavibacteriales;f__SM1H02;g__SM1H02	1.54127e-05	1.54303e-05
d__Bacteria;p__Bacteroidetes;c__Ignavibacteria;o__OPB56;f__OPB56;g__OPB56	3.65866e-05	4.97284e-05
d__Bacteria;p__Bacteroidetes;c__Rhodothermia;o__Rhodothermales;f__Rhodothermaceae;g__Rhodothermaceae	1.30417e-06	5.21667e-06
d__Bacteria;p__Chlamydiae;c__Chlamydiae;o__Chlamydiales;f__Simkaniaceae;g__Candidatus_Fritschea	3.39824e-06	1.13429e-05
d__Bacteria;p__Chloroflexi;c__Anaerolineae;o__Anaerolineales;f__Anaerolineaceae;g__Longilinea	0.000339289	0.000360579
d__Bacteria;p__Chloroflexi;c__Anaerolineae;o__Anaerolineales;f__Anaerolineaceae;g__uncultured	0.000124306	0.000134329
d__Bacteria;p__Chloroflexi;c__Anaerolineae;o__C10-SB1A;f__C10-SB1A;g__C10-SB1A	1.41496e-05	1.90942e-05
d__Bacteria;p__Chloroflexi;c__Anaerolineae;o__RBG-13-54-9;f__RBG-13-54-9;g__RBG-13-54-9	7.07292e-05	8.46519e-05
d__Bacteria;p__Chloroflexi;c__Anaerolineae;o__SBR1031;f__A4b;g__A4b	3e-06	5.41667e-06
d__Bacteria;p__Chloroflexi;c__Anaerolineae;o__SJA-15;f__SJA-15;g__SJA-15	7.64394e-06	2.08603e-05
d__Bacteria;p__Chloroflexi;c__Chloroflexia;o__Chloroflexales;f__Roseiflexaceae;g__Roseiflexus	7.45833e-07	2.98333e-06
d__Bacteria;p__Chloroflexi;c__Chloroflexia;o__Chloroflexales;f__Roseiflexaceae;g__uncultured	2.29499e-05	2.75094e-05
d__Bacteria;p__Chloroflexi;c__Dehalococcoidia;o__S085;f__S085;g__S085	4.87242e-06	7.65556e-06
d__Bacteria;p__Chloroflexi;c__Ktedonobacteria;o__Ktedonobacterales;f__Ktedonobacteraceae;g__HSB_OF53-F07	0.000144634	0.000146068
d__Bacteria;p__Chloroflexi;c__Ktedonobacteria;o__Ktedonobacterales;f__Ktedonobacterales;g__Ktedonobacterales	6.83333e-07	2.73333e-06
d__Bacteria;p__Cloacimonetes;c__Cloacimonadia;o__Cloacimonadales;f__Cloacimonadaceae;g__W5	1.30833e-06	1.79444e-06
d__Bacteria;p__Cloacimonetes;c__Cloacimonadia;o__Cloacimonadales;f__PBS-18;g__PBS-18	5.92222e-06	1.15722e-05
d__Bacteria;p__Cyanobacteria;c__Melainabacteria;o__Vampirovibrionales;f__Vampirovibrionales;g__Vampirovibrionales	4.55556e-07	1.82222e-06
d__Bacteria;p__Cyanobacteria;c__Oxyphotobacteria;o__Leptolyngbyales;f__Leptolyngbyaceae;g__Leptolyngbya_PCC-6306	3.27703e-06	6.71367e-06
d__Bacteria;p__Cyanobacteria;c__Oxyphotobacteria;o__Nostocales;f__Nostocaceae;g__Calothrix_PCC-6303	4.87355e-05	5.03089e-05
d__Bacteria;p__Cyanobacteria;c__Oxyphotobacteria;o__Nostocales;f__Nostocaceae;g__Stigonema_SAG_48.90	9.125e-07	3.65e-06
d__Bacteria;p__Cyanobacteria;c__Oxyphotobacteria;o__Nostocales;f__Nostocaceae;g__uncultured	6.66667e-07	2.66667e-06
d__Bacteria;p__Cyanobacteria;c__Oxyphotobacteria;o__Nostocales;f__unclassified_Nostocales;g__unclassified_Nostocales	6.6286e-06	1.04668e-05
d__Bacteria;p__Deinococcus-Thermus;c__Deinococci;o__Thermales;f__Thermaceae;g__Thermus	0.00111635	0.00158733
d__Bacteria;p__Entotheonellaeota;c__Entotheonellia;o__Entotheonellales;f__Entotheonellaceae;g__Candidatus_Entotheonella	4.55556e-07	1.82222e-06
d__Bacteria;p__Epsilonbacteraeota;c__Campylobacteria;o__Campylobacterales;f__Arcobacteraceae;g__Arcobacter	0.00506197	0.0106134
d__Bacteria;p__Epsilonbacteraeota;c__Campylobacteria;o__Campylobacterales;f__Thiovulaceae;g__Sulfuricurvum	8.94482e-06	1.08482e-05
d__Bacteria;p__Epsilonbacteraeota;c__Campylobacteria;o__Campylobacterales;f__Thiovulaceae;g__Sulfurimonas	1.0769e-05	2.63613e-05
d__Bacteria;p__FCPU426;c__FCPU426;o__FCPU426;f__FCPU426;g__FCPU426	4.70975e-06	8.08344e-06
d__Bacteria;p__Firmicutes;c__Bacilli;o__Bacillales;f__Bacillaceae;g__Caldibacillus	1.26818e-05	3.87019e-05
d__Bacteria;p__Firmicutes;c__Bacilli;o__Bacillales;f__Bacillaceae;g__Lentibacillus	1.22177e-05	1.94113e-05
d__Bacteria;p__Firmicutes;c__Bacilli;o__Bacillales;f__Family_XII;g__Exiguobacterium	2.519e-05	4.50357e-05
d__Bacteria;p__Firmicutes;c__Bacilli;o__Bacillales;f__Paenibacillaceae;g__Ammoniphilus	2.32597e-06	2.98333e-06
d__Bacteria;p__Firmicutes;c__Bacilli;o__Bacillales;f__Paenibacillaceae;g__Brevibacillus	3.5424e-06	5.65006e-06
d__Bacteria;p__Firmicutes;c__Bacilli;o__Bacillales;f__Planococcaceae;g__Kurthia	2.71022e-05	0.000108409
d__Bacteria;p__Firmicutes;c__Bacilli;o__Bacillales;f__Planococcaceae;g__Planomicrobium	2.99547e-05	3.50302e-05
d__Bacteria;p__Firmicutes;c__Bacilli;o__Bacillales;f__Planococcaceae;g__Rummeliibacillus	2.33288e-05	2.53143e-05
d__Bacteria;p__Firmicutes;c__Bacilli;o__Bacillales;f__Sporolactobacillaceae;g__Scopulibacillus	7.00524e-06	1.07779e-05
d__Bacteria;p__Firmicutes;c__Bacilli;o__Bacillales;f__Thermoactinomycetaceae;g__Thermoactinomyces	5.84025e-05	6.19958e-05
d__Bacteria;p__Firmicutes;c__Bacilli;o__Lactobacillales;f__Aerococcaceae;g__Abiotrophia	6.2531e-06	1.27291e-05
d__Bacteria;p__Firmicutes;c__Bacilli;o__Lactobacillales;f__Aerococcaceae;g__Aerococcus	2.71603e-05	3.11191e-05
d__Bacteria;p__Firmicutes;c__Bacilli;o__Lactobacillales;f__Carnobacteriaceae;g__Atopostipes	4.54648e-05	9.86099e-05
d__Bacteria;p__Firmicutes;c__Bacilli;o__Lactobacillales;f__Carnobacteriaceae;g__Carnobacterium	2.01194e-05	4.88841e-05
d__Bacteria;p__Firmicutes;c__Clostridia;o__Clostridiales;f__Clostridiaceae_1;g__Oxobacter	2.21244e-05	2.26614e-05
d__Bacteria;p__Firmicutes;c__Clostridia;o__Clostridiales;f__Family_XI;g__Ezakiella	4.87028e-05	6.01949e-05
d__Bacteria;p__Firmicutes;c__Clostridia;o__Clostridiales;f__Family_XI;g__Sedimentibacter	6.01001e-06	6.13889e-06
d__Bacteria;p__Firmicutes;c__Clostridia;o__Clostridiales;f__Family_XIII;g__Anaerovorax	3.4568e-05	5.09109e-05
d__Bacteria;p__Firmicutes;c__Clostridia;o__Clostridiales;f__Family_XIII;g__[Eubacterium]_saphenum_group	7.20833e-07	2.88333e-06
d__Bacteria;p__Firmicutes;c__Clostridia;o__Clostridiales;f__Family_XVIII;g__Symbiobacterium	5.41449e-06	1.105e-05
d__Bacteria;p__Firmicutes;c__Clostridia;o__Clostridiales;f__Lachnospiraceae;g__CAG-56	6.43056e-07	2.57222e-06
d__Bacteria;p__Firmicutes;c__Clostridia;o__Clostridiales;f__Lachnospiraceae;g__CHKCI001	2.99306e-06	8.41111e-06
d__Bacteria;p__Firmicutes;c__Clostridia;o__Clostridiales;f__Lachnospiraceae;g__Lachnoclostridium_5	9.87908e-06	3.95163e-05
d__Bacteria;p__Firmicutes;c__Clostridia;o__Clostridiales;f__Lachnospiraceae;g__Lachnospiraceae_UCG-008	9.4455e-06	1.60268e-05
d__Bacteria;p__Firmicutes;c__Clostridia;o__Clostridiales;f__Lachnospiraceae;g__Moryella	3.73611e-07	1.49444e-06
d__Bacteria;p__Firmicutes;c__Clostridia;o__Clostridiales;f__Lachnospiraceae;g__[Eubacterium]_hallii_group	8.65821e-06	1.56193e-05
d__Bacteria;p__Firmicutes;c__Clostridia;o__Clostridiales;f__Ruminococcaceae;g__Ercella	9.58365e-06	1.25498e-05
d__Bacteria;p__Firmicutes;c__Clostridia;o__Clostridiales;f__Ruminococcaceae;g__GCA-900066225	6.46771e-06	1.44492e-05
d__Bacteria;p__Firmicutes;c__Clostridia;o__Clostridiales;f__Ruminococcaceae;g__Ruminococcaceae_UCG-003	5.72968e-06	6.51289e-06
d__Bacteria;p__Firmicutes;c__Clostridia;o__Clostridiales;f__Ruminococcaceae;g__UBA1819	5.42415e-05	8.13112e-05
d__Bacteria;p__Firmicutes;c__Clostridia;o__Clostridiales;f__Syntrophomonadaceae;g__unclassified_Syntrophomonadaceae	1.14108e-05	2.24357e-05
d__Bacteria;p__Firmicutes;c__Clostridia;o__D8A-2;f__D8A-2;g__D8A-2	3.81944e-06	5.37222e-06
d__Bacteria;p__Firmicutes;c__Clostridia;o__Thermoanaerobacterales;f__SRB2;g__SRB2	4.94652e-05	5.99554e-05
d__Bacteria;p__Firmicutes;c__Erysipelotrichia;o__Erysipelotrichales;f__Erysipelotrichaceae;g__Erysipelothrix	7.91187e-05	8.76433e-05
d__Bacteria;p__Firmicutes;c__Erysipelotrichia;o__Erysipelotrichales;f__Erysipelotrichaceae;g__ZOR0006	2.31465e-05	2.93209e-05
d__Bacteria;p__Firmicutes;c__Negativicutes;o__Selenomonadales;f__Veillonellaceae;g__Mitsuokella	2.35187e-06	9.4075e-06
d__Bacteria;p__Fusobacteria;c__Fusobacteriia;o__Fusobacteriales;f__Fusobacteriaceae;g__Psychrilyobacter	0.000121552	0.000227886
d__Bacteria;p__GAL15;c__GAL15;o__GAL15;f__GAL15;g__GAL15	7.08017e-05	7.28257e-05
d__Bacteria;p__Gemmatimonadetes;c__Gemmatimonadetes;o__Gemmatimonadales;f__Gemmatimonadaceae;g__unclassified_Gemmatimonadaceae	4.95679e-06	1.34273e-05
d__Bacteria;p__Hydrogenedentes;c__Hydrogenedentia;o__Hydrogenedentiales;f__Hydrogenedensaceae;g__Hydrogenedensaceae	1.24426e-05	1.98113e-05
d__Bacteria;p__Kiritimatiellaeota;c__Kiritimatiellae;o__WCHB1-41;f__WCHB1-41;g__WCHB1-41	1.45744e-05	1.84136e-05
d__Bacteria;p__Latescibacteria;c__Latescibacteria;o__Latescibacterales;f__Latescibacteraceae;g__Latescibacteraceae	1.36806e-06	3.76667e-06
d__Bacteria;p__Latescibacteria;c__Latescibacteria;o__Latescibacteria;f__Latescibacteria;g__Latescibacteria	0.000253642	0.000254057
d__Bacteria;p__Nitrospirae;c__Thermodesulfovibrionia;o__uncultured;f__uncultured;g__uncultured	3.65789e-05	5.29491e-05
d__Bacteria;p__Patescibacteria;c__Berkelbacteria;o__Berkelbacteria;f__Berkelbacteria;g__Berkelbacteria	3.97858e-06	9.05878e-06
d__Bacteria;p__Patescibacteria;c__Gracilibacteria;o__Candidatus_Peregrinibacteria;f__Candidatus_Peregrinibacteria;g__Candidatus_Peregrinibacteria	4.26528e-06	6.34444e-06
d__Bacteria;p__Patescibacteria;c__Gracilibacteria;o__JGI_0000069-P22;f__JGI_0000069-P22;g__JGI_0000069-P22	9.79597e-05	0.000175168
d__Bacteria;p__Patescibacteria;c__Parcubacteria;o__unclassified_Parcubacteria;f__unclassified_Parcubacteria;g__unclassified_Parcubacteria	3.48472e-06	6.71111e-06
d__Bacteria;p__Patescibacteria;c__WS6_(Dojkabacteria);o__WS6_(Dojkabacteria);f__WS6_(Dojkabacteria);g__WS6_(Dojkabacteria)	6.66667e-07	2.66667e-06
d__Bacteria;p__Planctomycetes;c__BD7-11;o__BD7-11;f__BD7-11;g__BD7-11	2.5875e-06	6.20556e-06
d__Bacteria;p__Planctomycetes;c__Brocadiae;o__Brocadiales;f__Brocadiaceae;g__Candidatus_Brocadia	6.36006e-06	2.54402e-05
d__Bacteria;p__Planctomycetes;c__Phycisphaerae;o__Phycisphaerales;f__AKAU3564_sediment_group;g__AKAU3564_sediment_group	9.25e-07	1.77778e-06
d__Bacteria;p__Planctomycetes;c__Planctomycetacia;o__Isosphaerales;f__Isosphaeraceae;g__Aquisphaera	3.0625e-06	4.48889e-06
d__Bacteria;p__Planctomycetes;c__unclassified_Planctomycetes;o__unclassified_Planctomycetes;f__unclassified_Planctomycetes;g__unclassified_Planctomycetes	1.12222e-06	4.48889e-06
d__Bacteria;p__Proteobacteria;c__Alphaproteobacteria;o__Acetobacterales;f__Acetobacteraceae;g__Acidiphilium	3.50317e-06	5.47222e-06
d__Bacteria;p__Proteobacteria;c__Alphaproteobacteria;o__Azospirillales;f__uncultured;g__uncultured	7.43056e-07	2.97222e-06
d__Bacteria;p__Proteobacteria;c__Alphaproteobacteria;o__Caulobacterales;f__Hyphomonadaceae;g__uncultured	8.81696e-06	2.04003e-05
d__Bacteria;p__Proteobacteria;c__Alphaproteobacteria;o__Paracaedibacterales;f__Paracaedibacteraceae;g__uncultured	1.79306e-06	1.82222e-06
d__Bacteria;p__Proteobacteria;c__Alphaproteobacteria;o__Puniceispirillales;f__SAR116_clade;g__unclassified_SAR116_clade	6.50306e-06	9.03889e-06
d__Bacteria;p__Proteobacteria;c__Alphaproteobacteria;o__Rhizobiales;f__Beijerinckiaceae;g__Methylocystis	2.8794e-05	3.17023e-05
d__Bacteria;p__Proteobacteria;c__Alphaproteobacteria;o__Rhizobiales;f__Beijerinckiaceae;g__unclassified_Beijerinckiaceae	1.06643e-05	2.48759e-05
d__Bacteria;p__Proteobacteria;c__Alphaproteobacteria;o__Rhizobiales;f__Beijerinckiaceae;g__uncultured	1.4505e-05	2.44876e-05
d__Bacteria;p__Proteobacteria;c__Alphaproteobacteria;o__Rhizobiales;f__Devosiaceae;g__unclassified_Devosiaceae	8.15278e-07	3.26111e-06
d__Bacteria;p__Proteobacteria;c__Alphaproteobacteria;o__Rhizobiales;f__Devosiaceae;g__uncultured	1.60776e-06	6.43106e-06
d__Bacteria;p__Proteobacteria;c__Alphaproteobacteria;o__Rhizobiales;f__Hyphomicrobiaceae;g__Hyphomicrobium	1.10333e-05	1.13891e-05
d__Bacteria;p__Proteobacteria;c__Alphaproteobacteria;o__Rhizobiales;f__Hyphomicrobiaceae;g__Pedomicrobium	5.80633e-05	6.47748e-05
d__Bacteria;p__Proteobacteria;c__Alphaproteobacteria;o__Rhizobiales;f__Methyloligellaceae;g__uncultured	6.34484e-05	6.55175e-05
d__Bacteria;p__Proteobacteria;c__Alphaproteobacteria;o__Rhizobiales;f__Rhizobiaceae;g__Aureimonas	6.30004e-06	2.52002e-05
d__Bacteria;p__Proteobacteria;c__Alphaproteobacteria;o__Rhizobiales;f__Rhizobiaceae;g__Ensifer	1.71871e-05	6.87485e-05
d__Bacteria;p__Proteobacteria;c__Alphaproteobacteria;o__Rhizobiales;f__Rhizobiales_Incertae_Sedis;g__Alsobacter	1.12748e-05	1.20532e-05
d__Bacteria;p__Proteobacteria;c__Alphaproteobacteria;o__Rhizobiales;f__Xanthobacteraceae;g__Pseudolabrys	4.58621e-05	7.72241e-05
d__Bacteria;p__Proteobacteria;c__Alphaproteobacteria;o__Rhizobiales;f__Xanthobacteraceae;g__Rhodoplanes	3.75907e-05	3.93568e-05
d__Bacteria;p__Proteobacteria;c__Alphaproteobacteria;o__Rhizobiales;f__uncultured;g__uncultured	3.35772e-05	4.68463e-05
d__Bacteria;p__Proteobacteria;c__Alphaproteobacteria;o__Rhodobacterales;f__Rhodobacteraceae;g__Rhodobacter	1.68836e-05	4.99474e-05
d__Bacteria;p__Proteobacteria;c__Alphaproteobacteria;o__Rhodospirillales;f__Rhodopirillaceae;g__Defluviicoccus	3.88432e-05	6.14929e-05
d__Bacteria;p__Proteobacteria;c__Alphaproteobacteria;o__Sphingomonadales;f__Sphingomonadaceae;g__Altererythrobacter	7.57721e-06	8.85556e-06
d__Bacteria;p__Proteobacteria;c__Alphaproteobacteria;o__Sphingomonadales;f__Sphingomonadaceae;g__Novosphingobium	0.000251936	0.000285571
d__Bacteria;p__Proteobacteria;c__Alphaproteobacteria;o__Sphingomonadales;f__Sphingomonadaceae;g__Sphingomonas	0.00426688	0.00721198
d__Bacteria;p__Proteobacteria;c__Alphaproteobacteria;o__Sphingomonadales;f__Sphingomonadaceae;g__Sphingopyxis	2.57222e-06	6.63889e-06
d__Bacteria;p__Proteobacteria;c__Alphaproteobacteria;o__Thalassobaculales;f__uncultured;g__uncultured	7.92156e-06	1.62696e-05
d__Bacteria;p__Proteobacteria;c__Deltaproteobacteria;o__Bdellovibrionales;f__Bacteriovoracaceae;g__unclassified_Bacteriovoracaceae	2.85556e-06	7.8e-06
d__Bacteria;p__Proteobacteria;c__Deltaproteobacteria;o__Bdellovibrionales;f__Bdellovibrionaceae;g__OM27_clade	1.90556e-06	5.15e-06
d__Bacteria;p__Proteobacteria;c__Deltaproteobacteria;o__Desulfobacterales;f__Desulfobulbaceae;g__Desulfobulbus	1.78462e-05	2.62545e-05
d__Bacteria;p__Proteobacteria;c__Deltaproteobacteria;o__Desulfobacterales;f__Desulfobulbaceae;g__[Desulfobacterium]_catecholicum_group	5.91257e-06	1.70892e-05
d__Bacteria;p__Proteobacteria;c__Deltaproteobacteria;o__Desulfuromonadales;f__Desulfuromonadaceae;g__Desulfuromonas	2.38068e-05	2.58568e-05
d__Bacteria;p__Proteobacteria;c__Deltaproteobacteria;o__MBNT15;f__MBNT15;g__MBNT15	1.35772e-05	2.08374e-05
d__Bacteria;p__Proteobacteria;c__Deltaproteobacteria;o__Myxococcales;f__BIrii41;g__BIrii41	1.00769e-05	1.52334e-05
d__Bacteria;p__Proteobacteria;c__Deltaproteobacteria;o__Myxococcales;f__Polyangiaceae;g__Polyangium	6.66667e-07	2.66667e-06
d__Bacteria;p__Proteobacteria;c__Deltaproteobacteria;o__Myxococcales;f__mle1-27;g__mle1-27	5.94589e-05	6.81228e-05
d__Bacteria;p__Proteobacteria;c__Deltaproteobacteria;o__Myxococcales;f__unclassified_Myxococcales;g__unclassified_Myxococcales	3.4337e-05	4.26961e-05
d__Bacteria;p__Proteobacteria;c__Deltaproteobacteria;o__Myxococcales;f__uncultured;g__uncultured	1.93164e-05	2.17079e-05
d__Bacteria;p__Proteobacteria;c__Deltaproteobacteria;o__Oligoflexales;f__Oligoflexaceae;g__Oligoflexus	3.62994e-06	6.38389e-06
d__Bacteria;p__Proteobacteria;c__Deltaproteobacteria;o__SAR324_clade(Marine_group_B);f__SAR324_clade(Marine_group_B);g__SAR324_clade(Marine_group_B)	1.44498e-05	1.79988e-05
d__Bacteria;p__Proteobacteria;c__Deltaproteobacteria;o__Syntrophobacterales;f__Syntrophaceae;g__Smithella	0.000118972	0.000122494
d__Bacteria;p__Proteobacteria;c__Deltaproteobacteria;o__Syntrophobacterales;f__Syntrophobacteraceae;g__Desulforhabdus	3.52502e-05	4.14451e-05
d__Bacteria;p__Proteobacteria;c__Deltaproteobacteria;o__Syntrophobacterales;f__Syntrophobacteraceae;g__Syntrophobacter	5.84007e-05	8.97622e-05
d__Bacteria;p__Proteobacteria;c__Gammaproteobacteria;o__Alteromonadales;f__Colwelliaceae;g__Colwellia	0.000143865	0.000238727
d__Bacteria;p__Proteobacteria;c__Gammaproteobacteria;o__Alteromonadales;f__Colwelliaceae;g__Thalassotalea	1.66673e-05	4.82439e-05
d__Bacteria;p__Proteobacteria;c__Gammaproteobacteria;o__Alteromonadales;f__Moritellaceae;g__Moritella	5.49189e-06	6.86872e-06
d__Bacteria;p__Proteobacteria;c__Gammaproteobacteria;o__Alteromonadales;f__Pseudoalteromonadaceae;g__Pseudoalteromonas	6.8636e-05	6.8825e-05
d__Bacteria;p__Proteobacteria;c__Gammaproteobacteria;o__Alteromonadales;f__Shewanellaceae;g__Psychrobium	4.57589e-06	8.24244e-06
d__Bacteria;p__Proteobacteria;c__Gammaproteobacteria;o__Alteromonadales;f__Shewanellaceae;g__Shewanella	0.000202472	0.00021294
d__Bacteria;p__Proteobacteria;c__Gammaproteobacteria;o__Beggiatoales;f__Beggiatoaceae;g__uncultured	1.91944e-06	2.69444e-06
d__Bacteria;p__Proteobacteria;c__Gammaproteobacteria;o__Betaproteobacteriales;f__A21b;g__A21b	6.94566e-05	7.05491e-05
d__Bacteria;p__Proteobacteria;c__Gammaproteobacteria;o__Betaproteobacteriales;f__Burkholderiaceae;g__Brachymonas	1.30896e-05	2.01903e-05
d__Bacteria;p__Proteobacteria;c__Gammaproteobacteria;o__Betaproteobacteriales;f__Burkholderiaceae;g__Duganella	2.67162e-05	3.13647e-05
d__Bacteria;p__Proteobacteria;c__Gammaproteobacteria;o__Betaproteobacteriales;f__Burkholderiaceae;g__Limnobacter	3.96154e-05	4.83147e-05
d__Bacteria;p__Proteobacteria;c__Gammaproteobacteria;o__Betaproteobacteriales;f__Burkholderiaceae;g__Pelomonas	6.06397e-06	6.38389e-06
d__Bacteria;p__Proteobacteria;c__Gammaproteobacteria;o__Betaproteobacteriales;f__Burkholderiaceae;g__Rhizobacter	5.99618e-06	8.27778e-06
d__Bacteria;p__Proteobacteria;c__Gammaproteobacteria;o__Betaproteobacteriales;f__Burkholderiaceae;g__Tepidicella	1.08051e-05	1.16761e-05
d__Bacteria;p__Proteobacteria;c__Gammaproteobacteria;o__Betaproteobacteriales;f__Burkholderiaceae;g__Tepidimonas	0.000118163	0.000145196
d__Bacteria;p__Proteobacteria;c__Gammaproteobacteria;o__Betaproteobacteriales;f__Burkholderiaceae;g__Thiomonas	5.15206e-06	2.06082e-05
d__Bacteria;p__Proteobacteria;c__Gammaproteobacteria;o__Betaproteobacteriales;f__Burkholderiaceae;g__Variovorax	3.38742e-05	5.25149e-05
d__Bacteria;p__Proteobacteria;c__Gammaproteobacteria;o__Betaproteobacteriales;f__Burkholderiaceae;g__uncultured	0.000206138	0.000226944
d__Bacteria;p__Proteobacteria;c__Gammaproteobacteria;o__Betaproteobacteriales;f__Hydrogenophilaceae;g__Tepidiphilus	6.03e-05	6.77316e-05
d__Bacteria;p__Proteobacteria;c__Gammaproteobacteria;o__Betaproteobacteriales;f__Hydrogenophilaceae;g__Thiobacillus	3.99222e-05	9.61626e-05
d__Bacteria;p__Proteobacteria;c__Gammaproteobacteria;o__Betaproteobacteriales;f__Methylophilaceae;g__Methylophilus	2.8762e-05	9.75391e-05
d__Bacteria;p__Proteobacteria;c__Gammaproteobacteria;o__Betaproteobacteriales;f__Methylophilaceae;g__unclassified_Methylophilaceae	8.25774e-06	2.73193e-05
d__Bacteria;p__Proteobacteria;c__Gammaproteobacteria;o__Betaproteobacteriales;f__Methylophilaceae;g__uncultured	5.70528e-06	6.38389e-06
d__Bacteria;p__Proteobacteria;c__Gammaproteobacteria;o__Betaproteobacteriales;f__Nitrosomonadaceae;g__GOUTA6	2.37391e-05	2.68028e-05
d__Bacteria;p__Proteobacteria;c__Gammaproteobacteria;o__Betaproteobacteriales;f__Rhodocyclaceae;g__Denitratisoma	7.28775e-05	8.96609e-05
d__Bacteria;p__Proteobacteria;c__Gammaproteobacteria;o__Betaproteobacteriales;f__Rhodocyclaceae;g__Zoogloea	0.000196	0.000255367
d__Bacteria;p__Proteobacteria;c__Gammaproteobacteria;o__Betaproteobacteriales;f__SC-I-84;g__SC-I-84	7.41804e-05	7.46852e-05
d__Bacteria;p__Proteobacteria;c__Gammaproteobacteria;o__Betaproteobacteriales;f__TRA3-20;g__TRA3-20	1.47396e-05	1.78315e-05
d__Bacteria;p__Proteobacteria;c__Gammaproteobacteria;o__Betaproteobacteriales;f__unclassified_Betaproteobacteriales;g__unclassified_Betaproteobacteriales	2.19368e-05	2.62955e-05
d__Bacteria;p__Proteobacteria;c__Gammaproteobacteria;o__CCD24;f__CCD24;g__CCD24	1.91897e-05	3.91668e-05
d__Bacteria;p__Proteobacteria;c__Gammaproteobacteria;o__Enterobacteriales;f__Enterobacteriaceae;g__Providencia	8.14006e-06	1.35144e-05
d__Bacteria;p__Proteobacteria;c__Gammaproteobacteria;o__JG36-TzT-191;f__JG36-TzT-191;g__JG36-TzT-191	1.59242e-05	1.88613e-05
d__Bacteria;p__Proteobacteria;c__Gammaproteobacteria;o__KF-JG30-C25;f__KF-JG30-C25;g__KF-JG30-C25	2.10607e-05	2.52002e-05
d__Bacteria;p__Proteobacteria;c__Gammaproteobacteria;o__Methylococcales;f__Methylococcaceae;g__Methylococcus	1.69191e-05	5.88988e-05
d__Bacteria;p__Proteobacteria;c__Gammaproteobacteria;o__Methylococcales;f__Methylococcaceae;g__uncultured	3.00263e-05	4.23232e-05
d__Bacteria;p__Proteobacteria;c__Gammaproteobacteria;o__Methylococcales;f__Methylomonaceae;g__Methylosarcina	1.31498e-05	4.28959e-05
d__Bacteria;p__Proteobacteria;c__Gammaproteobacteria;o__Oceanospirillales;f__Endozoicomonadaceae;g__Endozoicomonas	0.0109777	0.0209972
d__Bacteria;p__Proteobacteria;c__Gammaproteobacteria;o__Oceanospirillales;f__Halomonadaceae;g__Halomonas	0.000133423	0.000174986
d__Bacteria;p__Proteobacteria;c__Gammaproteobacteria;o__Oceanospirillales;f__Nitrincolaceae;g__Amphritea	8.25289e-06	1.03031e-05
d__Bacteria;p__Proteobacteria;c__Gammaproteobacteria;o__Oceanospirillales;f__Nitrincolaceae;g__Profundimonas	3.17221e-05	7.31171e-05
d__Bacteria;p__Proteobacteria;c__Gammaproteobacteria;o__Oceanospirillales;f__Saccharospirillaceae;g__Oleispira	6.38869e-05	0.000133881
d__Bacteria;p__Proteobacteria;c__Gammaproteobacteria;o__PLTA13;f__PLTA13;g__PLTA13	7.60818e-06	1.34529e-05
d__Bacteria;p__Proteobacteria;c__Gammaproteobacteria;o__Pseudomonadales;f__Pseudomonadaceae;g__Pseudomonas	0.462399	0.641938
d__Bacteria;p__Proteobacteria;c__Gammaproteobacteria;o__Steroidobacterales;f__Steroidobacteraceae;g__Steroidobacter	2.3409e-05	4.73053e-05
d__Bacteria;p__Proteobacteria;c__Gammaproteobacteria;o__Vibrionales;f__Vibrionaceae;g__Photobacterium	0.000110114	0.00019534
d__Bacteria;p__Proteobacteria;c__Gammaproteobacteria;o__Vibrionales;f__Vibrionaceae;g__Vibrio	0.00604419	0.012554
d__Bacteria;p__Proteobacteria;c__Gammaproteobacteria;o__WD260;f__WD260;g__WD260	7.00125e-05	8.57873e-05
d__Bacteria;p__Proteobacteria;c__Gammaproteobacteria;o__Xanthomonadales;f__Rhodanobacteraceae;g__Dyella	3.35986e-05	4.25574e-05
d__Bacteria;p__Proteobacteria;c__Gammaproteobacteria;o__Xanthomonadales;f__Rhodanobacteraceae;g__Rhodanobacter	3.01937e-05	3.52089e-05
d__Bacteria;p__Proteobacteria;c__Gammaproteobacteria;o__Xanthomonadales;f__Xanthomonadaceae;g__Xanthomonas	1.74711e-05	1.77233e-05
d__Bacteria;p__Proteobacteria;c__Gammaproteobacteria;o__Xanthomonadales;f__Xanthomonadaceae;g__unclassified_Xanthomonadaceae	2.55248e-05	2.62263e-05
d__Bacteria;p__Proteobacteria;c__Gammaproteobacteria;o__Xanthomonadales;f__Xanthomonadaceae;g__uncultured	3.54772e-05	4.05444e-05
d__Bacteria;p__Spirochaetes;c__Leptospirae;o__Leptospirales;f__Leptospiraceae;g__RBG-16-49-21	1.97756e-05	2.92616e-05
d__Bacteria;p__Spirochaetes;c__Spirochaetia;o__Spirochaetales;f__Spirochaetaceae;g__Sediminispirochaeta	8.4975e-06	1.04613e-05
d__Bacteria;p__Synergistetes;c__Synergistia;o__Synergistales;f__Synergistaceae;g__Aminivibrio	5.69157e-05	6.906e-05
d__Bacteria;p__Synergistetes;c__Synergistia;o__Synergistales;f__Synergistaceae;g__EBM-39	5.48333e-06	9.38889e-06
d__Bacteria;p__Synergistetes;c__Synergistia;o__Synergistales;f__Synergistaceae;g__Syner-01	6.39599e-05	7.94242e-05
d__Bacteria;p__Tenericutes;c__Mollicutes;o__Izimaplasmatales;f__Izimaplasmataceae;g__Izimaplasmataceae	2.04274e-05	3.54771e-05
d__Bacteria;p__Tenericutes;c__Mollicutes;o__Mycoplasmatales;f__Mycoplasmataceae;g__Candidatus_Bacilloplasma	1.01782e-05	1.23071e-05
d__Bacteria;p__Tenericutes;c__Mollicutes;o__unclassified_Mollicutes;f__unclassified_Mollicutes;g__unclassified_Mollicutes	1.07476e-05	2.80187e-05
d__Bacteria;p__Thermotogae;c__Thermotogae;o__Kosmotogales;f__Kosmotogaceae;g__Mesotoga	0.000123597	0.000145328
d__Bacteria;p__Verrucomicrobia;c__Verrucomicrobiae;o__Opitutales;f__Puniceicoccaceae;g__Cerasicoccus	6.53779e-06	6.64444e-06
d__Bacteria;p__Verrucomicrobia;c__Verrucomicrobiae;o__Pedosphaerales;f__Pedosphaeraceae;g__ADurb.Bin063-1	0.00015979	0.000192092
d__Bacteria;p__Verrucomicrobia;c__Verrucomicrobiae;o__Pedosphaerales;f__Pedosphaeraceae;g__Pedosphaeraceae	3.98066e-05	6.17554e-05
d__Bacteria;p__Verrucomicrobia;c__Verrucomicrobiae;o__Verrucomicrobiales;f__Verrucomicrobiaceae;g__uncultured	4.55556e-07	1.82222e-06
d__Bacteria;p__unclassified_Bacteria;c__unclassified_Bacteria;o__unclassified_Bacteria;f__unclassified_Bacteria;g__unclassified_Bacteria	0.00647028	0.020388

## Sheet: Table 4
Genera with decreased relative abundance from FEY to ED12EY
Genus	FEY	ED12EY
d__Bacteria;p__Acidobacteria;c__Acidobacteriia;o__Acidobacteriales;f__Acidobacteriaceae_(Subgroup_1);g__Granulicella	0.000180871	0.000148459
d__Bacteria;p__Acidobacteria;c__Acidobacteriia;o__Acidobacteriales;f__Acidobacteriaceae_(Subgroup_1);g__Occallatibacter	0.000187391	0.000187288
d__Bacteria;p__Acidobacteria;c__Acidobacteriia;o__Acidobacteriales;f__Koribacteraceae;g__Candidatus_Koribacter	3.81625e-05	3.20142e-05
d__Bacteria;p__Acidobacteria;c__Acidobacteriia;o__Solibacterales;f__Solibacteraceae_(Subgroup_3);g__unclassified_Solibacteraceae_(Subgroup_3)	3.4074e-05	3.02856e-05
d__Bacteria;p__Acidobacteria;c__Blastocatellia_(Subgroup_4);o__11-24;f__11-24;g__11-24	7.65966e-05	6.97951e-05
d__Bacteria;p__Acidobacteria;c__Blastocatellia_(Subgroup_4);o__Blastocatellales;f__Blastocatellaceae;g__uncultured3	0.000127884	8.095e-05
d__Bacteria;p__Acidobacteria;c__Holophagae;o__Subgroup_7;f__Subgroup_7;g__Subgroup_7	0.00041661	0.000331152
d__Bacteria;p__Acidobacteria;c__Subgroup_6;o__Unknown_Order;f__Unknown_Family;g__Vicinamibacter	8.38881e-05	7.12998e-05
d__Bacteria;p__Actinobacteria;c__Acidimicrobiia;o__Microtrichales;f__Ilumatobacteraceae;g__CL500-29_marine_group	7.17494e-05	5.31771e-05
d__Bacteria;p__Actinobacteria;c__Acidimicrobiia;o__Microtrichales;f__Microtrichaceae;g__Sva0996_marine_group	4.23249e-05	3.85707e-05
d__Bacteria;p__Actinobacteria;c__Actinobacteria;o__Bifidobacteriales;f__Bifidobacteriaceae;g__Gardnerella	7.62606e-05	4.83842e-05
d__Bacteria;p__Actinobacteria;c__Actinobacteria;o__Corynebacteriales;f__Corynebacteriaceae;g__Corynebacterium	0.00437195	0.00433221
d__Bacteria;p__Actinobacteria;c__Actinobacteria;o__Corynebacteriales;f__Nocardiaceae;g__Williamsia	5.82524e-05	5.24192e-05
d__Bacteria;p__Actinobacteria;c__Actinobacteria;o__Micrococcales;f__Brevibacteriaceae;g__Brevibacterium	0.000513768	0.000348915
d__Bacteria;p__Actinobacteria;c__Actinobacteria;o__Micrococcales;f__Dermatophilaceae;g__Mobilicoccus	6.46487e-05	5.35843e-05
d__Bacteria;p__Actinobacteria;c__Actinobacteria;o__Micrococcales;f__Micrococcaceae;g__Citricoccus	8.2953e-05	6.45332e-05
d__Bacteria;p__Actinobacteria;c__Actinobacteria;o__Micromonosporales;f__Micromonosporaceae;g__Micromonospora	0.000279218	0.00025046
d__Bacteria;p__Actinobacteria;c__Actinobacteria;o__Propionibacteriales;f__Propionibacteriaceae;g__Cutibacterium	0.000894859	0.000462615
d__Bacteria;p__Actinobacteria;c__Actinobacteria;o__Propionibacteriales;f__Propionibacteriaceae;g__Pseudopropionibacterium	0.000584749	0.000545102
d__Bacteria;p__Actinobacteria;c__Actinobacteria;o__Propionibacteriales;f__Propionibacteriaceae;g__unclassified_Propionibacteriaceae	0.000403793	7.42986e-05
d__Bacteria;p__Actinobacteria;c__Actinobacteria;o__Pseudonocardiales;f__Pseudonocardiaceae;g__Amycolatopsis	0.000846351	0.000547364
d__Bacteria;p__Actinobacteria;c__Coriobacteriia;o__Coriobacteriales;f__Atopobiaceae;g__Atopobium	0.000127517	8.79026e-05
d__Bacteria;p__Actinobacteria;c__Coriobacteriia;o__Coriobacteriales;f__Eggerthellaceae;g__Enterorhabdus	0.000171957	5.42639e-05
d__Bacteria;p__Armatimonadetes;c__Fimbriimonadia;o__Fimbriimonadales;f__Fimbriimonadaceae;g__Fimbriimonadaceae	0.000116025	5.63333e-06
d__Bacteria;p__Bacteroidetes;c__Bacteroidia;o__Bacteroidales;f__Bacteroidaceae;g__Bacteroides	0.00351211	0.00235878
d__Bacteria;p__Bacteroidetes;c__Bacteroidia;o__Bacteroidales;f__Bacteroidales_Incertae_Sedis;g__Phocaeicola	0.000662068	0.00048854
d__Bacteria;p__Bacteroidetes;c__Bacteroidia;o__Bacteroidales;f__Bacteroidales_RF16_group;g__Bacteroidales_RF16_group	0.000102732	7.13343e-05
d__Bacteria;p__Bacteroidetes;c__Bacteroidia;o__Bacteroidales;f__Barnesiellaceae;g__Barnesiella	6.93262e-05	5.83202e-05
d__Bacteria;p__Bacteroidetes;c__Bacteroidia;o__Bacteroidales;f__Dysgonomonadaceae;g__Proteiniphilum	0.000308206	0.000189325
d__Bacteria;p__Bacteroidetes;c__Bacteroidia;o__Bacteroidales;f__Marinifilaceae;g__Odoribacter	0.000207298	0.000156288
d__Bacteria;p__Bacteroidetes;c__Bacteroidia;o__Bacteroidales;f__Muribaculaceae;g__Muribaculaceae	0.00307004	0.00169162
d__Bacteria;p__Bacteroidetes;c__Bacteroidia;o__Bacteroidales;f__Paludibacteraceae;g__F0058	0.00319698	0.0025173
d__Bacteria;p__Bacteroidetes;c__Bacteroidia;o__Bacteroidales;f__Porphyromonadaceae;g__Porphyromonas	0.0120161	0.011544
d__Bacteria;p__Bacteroidetes;c__Bacteroidia;o__Bacteroidales;f__Prevotellaceae;g__Alloprevotella	0.00136152	0.00109877
d__Bacteria;p__Bacteroidetes;c__Bacteroidia;o__Bacteroidales;f__Prevotellaceae;g__Prevotella	0.011227	0.00966012
d__Bacteria;p__Bacteroidetes;c__Bacteroidia;o__Bacteroidales;f__Prevotellaceae;g__Prevotella_2	0.00668927	0.00656328
d__Bacteria;p__Bacteroidetes;c__Bacteroidia;o__Bacteroidales;f__Prevotellaceae;g__Prevotella_7	0.0038515	0.00310557
d__Bacteria;p__Bacteroidetes;c__Bacteroidia;o__Bacteroidales;f__Prevotellaceae;g__Prevotella_9	0.000646997	0.000250007
d__Bacteria;p__Bacteroidetes;c__Bacteroidia;o__Bacteroidales;f__Prevotellaceae;g__Prevotellaceae_NK3B31_group	0.00012995	6.90738e-05
d__Bacteria;p__Bacteroidetes;c__Bacteroidia;o__Bacteroidales;f__Prevotellaceae;g__Prevotellaceae_UCG-001	7.28333e-05	4.77448e-05
d__Bacteria;p__Bacteroidetes;c__Bacteroidia;o__Bacteroidales;f__Prevotellaceae;g__uncultured16	0.000482014	0.000395143
d__Bacteria;p__Bacteroidetes;c__Bacteroidia;o__Bacteroidales;f__Rikenellaceae;g__Rikenellaceae_RC9_gut_group	0.000536825	0.000473772
d__Bacteria;p__Bacteroidetes;c__Bacteroidia;o__Bacteroidales;f__Rikenellaceae;g__uncultured17	3.97409e-05	3.89216e-05
d__Bacteria;p__Bacteroidetes;c__Bacteroidia;o__Bacteroidales;f__Tannerellaceae;g__Parabacteroides	0.000293136	0.000196654
d__Bacteria;p__Bacteroidetes;c__Bacteroidia;o__Bacteroidales;f__Tannerellaceae;g__Tannerella	0.00101404	0.000746765
d__Bacteria;p__Bacteroidetes;c__Bacteroidia;o__Bacteroidales;f__p-251-o5;g__p-251-o5	7.79902e-05	5.48796e-05
d__Bacteria;p__Bacteroidetes;c__Bacteroidia;o__Bacteroidales;f__p-2534-18B5_gut_group;g__p-2534-18B5_gut_group	9.93784e-05	5.68909e-05
d__Bacteria;p__Bacteroidetes;c__Bacteroidia;o__Chitinophagales;f__Chitinophagaceae;g__Ferruginibacter	0.000239415	0.000167692
d__Bacteria;p__Bacteroidetes;c__Bacteroidia;o__Chitinophagales;f__Chitinophagaceae;g__Segetibacter	0.000175667	8.71907e-05
d__Bacteria;p__Bacteroidetes;c__Bacteroidia;o__Chitinophagales;f__Chitinophagaceae;g__Terrimonas	0.000124659	6.57246e-05
d__Bacteria;p__Bacteroidetes;c__Bacteroidia;o__Chitinophagales;f__Chitinophagaceae;g__UTBCD1	6.9657e-05	6.51592e-05
d__Bacteria;p__Bacteroidetes;c__Bacteroidia;o__Chitinophagales;f__Chitinophagaceae;g__unclassified_Chitinophagaceae	0.0144971	0.00183213
d__Bacteria;p__Bacteroidetes;c__Bacteroidia;o__Chitinophagales;f__Saprospiraceae;g__uncultured19	0.00146583	0.000103241
d__Bacteria;p__Bacteroidetes;c__Bacteroidia;o__Chitinophagales;f__uncultured;g__uncultured20	5.49551e-05	4.15959e-05
d__Bacteria;p__Bacteroidetes;c__Bacteroidia;o__Cytophagales;f__Cytophagaceae;g__Rhodocytophaga	0.000126473	8.18546e-05
d__Bacteria;p__Bacteroidetes;c__Bacteroidia;o__Cytophagales;f__Microscillaceae;g__uncultured22	0.000667682	0.000586938
d__Bacteria;p__Bacteroidetes;c__Bacteroidia;o__Flavobacteriales;f__Flavobacteriaceae;g__Capnocytophaga	0.0126772	0.0100604
d__Bacteria;p__Bacteroidetes;c__Bacteroidia;o__Flavobacteriales;f__Flavobacteriaceae;g__Salinimicrobium	0.000169048	0.000156961
d__Bacteria;p__Bacteroidetes;c__Bacteroidia;o__Flavobacteriales;f__Weeksellaceae;g__Bergeyella	0.00102209	0.000842291
d__Bacteria;p__Bacteroidetes;c__Bacteroidia;o__Flavobacteriales;f__Weeksellaceae;g__Cloacibacterium	7.80415e-05	5.98029e-05
d__Bacteria;p__Bacteroidetes;c__Bacteroidia;o__Sphingobacteriales;f__Lentimicrobiaceae;g__Lentimicrobiaceae	0.000221713	0.000186392
d__Bacteria;p__Bacteroidetes;c__Bacteroidia;o__Sphingobacteriales;f__Sphingobacteriaceae;g__Sphingobacterium	0.00115546	0.00112534
d__Bacteria;p__Bacteroidetes;c__Bacteroidia;o__Sphingobacteriales;f__env.OPS_17;g__env.OPS_17	0.000178104	0.000139617
d__Bacteria;p__Bacteroidetes;c__Bacteroidia;o__unclassified_Bacteroidia;f__unclassified_Bacteroidia;g__unclassified_Bacteroidia	2.76765e-05	2.15416e-05
d__Bacteria;p__Bacteroidetes;c__Ignavibacteria;o__Kryptoniales;f__BSV26;g__BSV26	7.49341e-05	4.82542e-05
d__Bacteria;p__Chloroflexi;c__Ktedonobacteria;o__C0119;f__C0119;g__C0119	9.78754e-05	8.74882e-05
d__Bacteria;p__Chloroflexi;c__Ktedonobacteria;o__Ktedonobacterales;f__Ktedonobacteraceae;g__1959-1	0.000105213	0.000100849
d__Bacteria;p__Cyanobacteria;c__Melainabacteria;o__Obscuribacterales;f__Obscuribacterales;g__Obscuribacterales	0.000395211	0.000131673
d__Bacteria;p__Deinococcus-Thermus;c__Deinococci;o__Thermales;f__Thermaceae;g__Thermus	0.00122309	0.000123854
d__Bacteria;p__Elusimicrobia;c__Endomicrobia;o__Endomicrobiales;f__Endomicrobiaceae;g__Candidatus_Endomicrobium	8.24479e-05	7.56031e-05
d__Bacteria;p__Epsilonbacteraeota;c__Campylobacteria;o__Campylobacterales;f__Arcobacteraceae;g__Arcobacter	0.00359888	0.00238167
d__Bacteria;p__Epsilonbacteraeota;c__Campylobacteria;o__Campylobacterales;f__Campylobacteraceae;g__Campylobacter	0.00258323	0.00213321
d__Bacteria;p__Epsilonbacteraeota;c__Campylobacteria;o__Campylobacterales;f__Helicobacteraceae;g__Helicobacter	0.000453609	0.0001833
d__Bacteria;p__Firmicutes;c__Bacilli;o__Bacillales;f__Family_XI;g__Gemella	0.00149409	0.00134562
d__Bacteria;p__Firmicutes;c__Bacilli;o__Bacillales;f__Planococcaceae;g__Planomicrobium	0.000288625	0.000282276
d__Bacteria;p__Firmicutes;c__Bacilli;o__Bacillales;f__Planococcaceae;g__Sporosarcina	5.69126e-05	2.23663e-05
d__Bacteria;p__Firmicutes;c__Bacilli;o__Bacillales;f__Staphylococcaceae;g__Jeotgalicoccus	0.000365387	0.000316301
d__Bacteria;p__Firmicutes;c__Bacilli;o__Lactobacillales;f__Aerococcaceae;g__Abiotrophia	0.000141347	7.44205e-05
d__Bacteria;p__Firmicutes;c__Bacilli;o__Lactobacillales;f__Aerococcaceae;g__Aerococcus	0.000451928	8.54433e-05
d__Bacteria;p__Firmicutes;c__Bacilli;o__Lactobacillales;f__Carnobacteriaceae;g__Granulicatella	0.000370489	0.000286838
d__Bacteria;p__Firmicutes;c__Bacilli;o__Lactobacillales;f__Lactobacillaceae;g__Lactobacillus	0.0966485	0.088339
d__Bacteria;p__Firmicutes;c__Bacilli;o__Lactobacillales;f__Streptococcaceae;g__Lactococcus	0.00379606	0.000127549
d__Bacteria;p__Firmicutes;c__Bacilli;o__Lactobacillales;f__Streptococcaceae;g__Streptococcus	0.0189381	0.0167231
d__Bacteria;p__Firmicutes;c__Clostridia;o__Clostridiales;f__Christensenellaceae;g__Christensenellaceae_R-7_group	0.00013353	0.000115819
d__Bacteria;p__Firmicutes;c__Clostridia;o__Clostridiales;f__Clostridiales_vadinBB60_group;g__Clostridiales_vadinBB60_group	3.56934e-05	3.22004e-05
d__Bacteria;p__Firmicutes;c__Clostridia;o__Clostridiales;f__Defluviitaleaceae;g__Defluviitaleaceae_UCG-011	9.24808e-05	4.44939e-05
d__Bacteria;p__Firmicutes;c__Clostridia;o__Clostridiales;f__Family_XI;g__Anaerococcus	5.4207e-05	2.38329e-05
d__Bacteria;p__Firmicutes;c__Clostridia;o__Clostridiales;f__Family_XI;g__Ezakiella	0.000127424	0.000123641
d__Bacteria;p__Firmicutes;c__Clostridia;o__Clostridiales;f__Family_XI;g__Finegoldia	4.92978e-05	3.94658e-05
d__Bacteria;p__Firmicutes;c__Clostridia;o__Clostridiales;f__Family_XI;g__Parvimonas	0.000473497	0.000393746
d__Bacteria;p__Firmicutes;c__Clostridia;o__Clostridiales;f__Family_XI;g__Peptoniphilus	6.26841e-05	3.22789e-05
d__Bacteria;p__Firmicutes;c__Clostridia;o__Clostridiales;f__Family_XI;g__Tepidimicrobium	5.63281e-05	5.32176e-05
d__Bacteria;p__Firmicutes;c__Clostridia;o__Clostridiales;f__Family_XIII;g__Anaerovorax	0.000141483	5.84367e-05
d__Bacteria;p__Firmicutes;c__Clostridia;o__Clostridiales;f__Family_XIII;g__Family_XIII_UCG-001	8.29816e-05	6.26615e-05
d__Bacteria;p__Firmicutes;c__Clostridia;o__Clostridiales;f__Family_XIII;g__[Eubacterium]_nodatum_group	0.000209576	0.000183002
d__Bacteria;p__Firmicutes;c__Clostridia;o__Clostridiales;f__Family_XIII;g__uncultured34	4.83573e-05	3.34969e-05
d__Bacteria;p__Firmicutes;c__Clostridia;o__Clostridiales;f__Lachnospiraceae;g__Blautia	0.00157292	0.00129043
d__Bacteria;p__Firmicutes;c__Clostridia;o__Clostridiales;f__Lachnospiraceae;g__Butyrivibrio_2	6.84623e-05	4.12283e-05
d__Bacteria;p__Firmicutes;c__Clostridia;o__Clostridiales;f__Lachnospiraceae;g__Catonella	0.000423731	0.000307094
d__Bacteria;p__Firmicutes;c__Clostridia;o__Clostridiales;f__Lachnospiraceae;g__Coprococcus_2	5.09466e-05	4.31533e-05
d__Bacteria;p__Firmicutes;c__Clostridia;o__Clostridiales;f__Lachnospiraceae;g__Dorea	0.000125741	9.15601e-05
d__Bacteria;p__Firmicutes;c__Clostridia;o__Clostridiales;f__Lachnospiraceae;g__Johnsonella	0.00121886	0.00110636
d__Bacteria;p__Firmicutes;c__Clostridia;o__Clostridiales;f__Lachnospiraceae;g__Lachnoclostridium	0.00074549	0.000177405
d__Bacteria;p__Firmicutes;c__Clostridia;o__Clostridiales;f__Lachnospiraceae;g__Lachnospiraceae_UCG-001	0.000206762	5.28731e-05
d__Bacteria;p__Firmicutes;c__Clostridia;o__Clostridiales;f__Lachnospiraceae;g__Lachnospiraceae_XPB1014_group	0.000174212	0.000136352
d__Bacteria;p__Firmicutes;c__Clostridia;o__Clostridiales;f__Lachnospiraceae;g__Oribacterium	0.000160372	0.000139323
d__Bacteria;p__Firmicutes;c__Clostridia;o__Clostridiales;f__Lachnospiraceae;g__Roseburia	0.000470235	0.000337619
d__Bacteria;p__Firmicutes;c__Clostridia;o__Clostridiales;f__Lachnospiraceae;g__Shuttleworthia	0.000106623	7.13311e-05
d__Bacteria;p__Firmicutes;c__Clostridia;o__Clostridiales;f__Lachnospiraceae;g__Stomatobaculum	0.000436013	0.000378444
d__Bacteria;p__Firmicutes;c__Clostridia;o__Clostridiales;f__Lachnospiraceae;g__[Eubacterium]_hallii_group	0.000142306	0.00012203
d__Bacteria;p__Firmicutes;c__Clostridia;o__Clostridiales;f__Lachnospiraceae;g__[Eubacterium]_ruminantium_group	6.57517e-05	4.86434e-05
d__Bacteria;p__Firmicutes;c__Clostridia;o__Clostridiales;f__Lachnospiraceae;g__uncultured36	0.000774083	0.000771261
d__Bacteria;p__Firmicutes;c__Clostridia;o__Clostridiales;f__Peptococcaceae;g__Peptococcus	0.000190256	0.000189811
d__Bacteria;p__Firmicutes;c__Clostridia;o__Clostridiales;f__Peptostreptococcaceae;g__Filifactor	0.000563607	0.000472462
d__Bacteria;p__Firmicutes;c__Clostridia;o__Clostridiales;f__Peptostreptococcaceae;g__Peptostreptococcus	0.000309408	0.000238424
d__Bacteria;p__Firmicutes;c__Clostridia;o__Clostridiales;f__Peptostreptococcaceae;g__Romboutsia	0.00251834	0.000606466
d__Bacteria;p__Firmicutes;c__Clostridia;o__Clostridiales;f__Peptostreptococcaceae;g__[Eubacterium]_yurii_group	0.00034661	0.000325238
d__Bacteria;p__Firmicutes;c__Clostridia;o__Clostridiales;f__Ruminococcaceae;g__Butyricicoccus	8.81991e-05	8.18447e-05
d__Bacteria;p__Firmicutes;c__Clostridia;o__Clostridiales;f__Ruminococcaceae;g__Oscillibacter	5.0449e-05	4.61252e-05
d__Bacteria;p__Firmicutes;c__Clostridia;o__Clostridiales;f__Ruminococcaceae;g__Ruminiclostridium	0.000136719	9.86313e-05
d__Bacteria;p__Firmicutes;c__Clostridia;o__Clostridiales;f__Ruminococcaceae;g__Ruminiclostridium_5	0.000106854	5.39692e-05
d__Bacteria;p__Firmicutes;c__Clostridia;o__Clostridiales;f__Ruminococcaceae;g__Ruminiclostridium_9	0.000400971	0.000382882
d__Bacteria;p__Firmicutes;c__Clostridia;o__Clostridiales;f__Ruminococcaceae;g__Ruminococcaceae_NK4A214_group	0.000177039	0.000127263
d__Bacteria;p__Firmicutes;c__Clostridia;o__Clostridiales;f__Ruminococcaceae;g__Ruminococcaceae_UCG-004	9.95619e-05	5.96619e-05
d__Bacteria;p__Firmicutes;c__Clostridia;o__Clostridiales;f__Ruminococcaceae;g__Ruminococcaceae_UCG-010	4.90664e-05	4.58119e-05
d__Bacteria;p__Firmicutes;c__Clostridia;o__Clostridiales;f__Ruminococcaceae;g__Ruminococcaceae_UCG-013	0.000222804	6.4355e-05
d__Bacteria;p__Firmicutes;c__Clostridia;o__Clostridiales;f__Ruminococcaceae;g__Ruminococcaceae_UCG-014	0.00294831	0.00234683
d__Bacteria;p__Firmicutes;c__Clostridia;o__Clostridiales;f__Ruminococcaceae;g__Ruminococcus_1	8.77066e-05	3.40627e-05
d__Bacteria;p__Firmicutes;c__Clostridia;o__Clostridiales;f__Ruminococcaceae;g__Ruminococcus_2	8.1163e-05	6.71311e-05
d__Bacteria;p__Firmicutes;c__Clostridia;o__Clostridiales;f__Ruminococcaceae;g__Subdoligranulum	0.00388375	0.00228077
d__Bacteria;p__Firmicutes;c__Clostridia;o__Clostridiales;f__Ruminococcaceae;g__unclassified_Ruminococcaceae	0.000402026	0.000332035
d__Bacteria;p__Firmicutes;c__Clostridia;o__Clostridiales;f__Ruminococcaceae;g__uncultured38	0.000192746	0.000105478
d__Bacteria;p__Firmicutes;c__Erysipelotrichia;o__Erysipelotrichales;f__Erysipelotrichaceae;g__Dubosiella	6.73906e-05	4.48933e-05
d__Bacteria;p__Firmicutes;c__Erysipelotrichia;o__Erysipelotrichales;f__Erysipelotrichaceae;g__Erysipelatoclostridium	0.000449935	3.71933e-05
d__Bacteria;p__Firmicutes;c__Erysipelotrichia;o__Erysipelotrichales;f__Erysipelotrichaceae;g__Erysipelotrichaceae_UCG-003	7.16068e-05	5.94059e-05
d__Bacteria;p__Firmicutes;c__Erysipelotrichia;o__Erysipelotrichales;f__Erysipelotrichaceae;g__Holdemanella	6.23574e-05	5.96744e-05
d__Bacteria;p__Firmicutes;c__Erysipelotrichia;o__Erysipelotrichales;f__Erysipelotrichaceae;g__Solobacterium	7.47587e-05	3.81474e-05
d__Bacteria;p__Firmicutes;c__Erysipelotrichia;o__Erysipelotrichales;f__Erysipelotrichaceae;g__Turicibacter	0.00098384	0.000371567
d__Bacteria;p__Firmicutes;c__Erysipelotrichia;o__Erysipelotrichales;f__Erysipelotrichaceae;g__[Clostridium]_innocuum_group	0.000197567	0.000156616
d__Bacteria;p__Firmicutes;c__Erysipelotrichia;o__Erysipelotrichales;f__Erysipelotrichaceae;g__uncultured39	5.5563e-05	3.02637e-05
d__Bacteria;p__Firmicutes;c__Negativicutes;o__Selenomonadales;f__Acidaminococcaceae;g__Acidaminococcus	5.58599e-05	4.49421e-05
d__Bacteria;p__Firmicutes;c__Negativicutes;o__Selenomonadales;f__Acidaminococcaceae;g__Phascolarctobacterium	0.0002029	0.00018726
d__Bacteria;p__Firmicutes;c__Negativicutes;o__Selenomonadales;f__Veillonellaceae;g__Megamonas	0.000166381	8.60788e-05
d__Bacteria;p__Firmicutes;c__Negativicutes;o__Selenomonadales;f__Veillonellaceae;g__Selenomonas	0.0021397	0.00196059
d__Bacteria;p__Firmicutes;c__Negativicutes;o__Selenomonadales;f__Veillonellaceae;g__Selenomonas_4	0.00129529	0.00121589
d__Bacteria;p__Firmicutes;c__Negativicutes;o__Selenomonadales;f__Veillonellaceae;g__Veillonella	0.00732625	0.00619817
d__Bacteria;p__Fusobacteria;c__Fusobacteriia;o__Fusobacteriales;f__Fusobacteriaceae;g__Cetobacterium	0.000633311	0.000594507
d__Bacteria;p__Fusobacteria;c__Fusobacteriia;o__Fusobacteriales;f__Fusobacteriaceae;g__Fusobacterium	0.0222088	0.0164226
d__Bacteria;p__Fusobacteria;c__Fusobacteriia;o__Fusobacteriales;f__Leptotrichiaceae;g__Leptotrichia	0.0159689	0.0138838
d__Bacteria;p__Nitrospirae;c__Thermodesulfovibrionia;o__uncultured;f__uncultured;g__uncultured41	4.46082e-05	4.18041e-05
d__Bacteria;p__Patescibacteria;c__Gracilibacteria;o__Absconditabacteriales_(SR1);f__Absconditabacteriales_(SR1);g__Absconditabacteriales_(SR1)	0.000645289	0.000491201
d__Bacteria;p__Patescibacteria;c__Gracilibacteria;o__JGI_0000069-P22;f__JGI_0000069-P22;g__JGI_0000069-P22	0.000525741	0.000143197
d__Bacteria;p__Patescibacteria;c__Parcubacteria;o__Parcubacteria;f__Parcubacteria;g__Parcubacteria	0.00017456	1.32167e-05
d__Bacteria;p__Patescibacteria;c__Saccharimonadia;o__Saccharimonadales;f__Saccharimonadaceae;g__Candidatus_Saccharimonas	0.000319783	0.000275284
d__Bacteria;p__Patescibacteria;c__Saccharimonadia;o__Saccharimonadales;f__Saccharimonadaceae;g__Saccharimonadaceae	0.0126375	0.00959758
d__Bacteria;p__Patescibacteria;c__Saccharimonadia;o__Saccharimonadales;f__Saccharimonadales;g__Saccharimonadales	0.00767449	0.00645269
d__Bacteria;p__Planctomycetes;c__OM190;o__OM190;f__OM190;g__OM190	6.85011e-05	3.87966e-05
d__Bacteria;p__Planctomycetes;c__Phycisphaerae;o__Phycisphaerales;f__Phycisphaeraceae;g__SM1A02	0.000190679	1.41389e-05
d__Bacteria;p__Proteobacteria;c__Alphaproteobacteria;o__Azospirillales;f__Azospirillaceae;g__Niveispirillum	0.000606074	7.52502e-05
d__Bacteria;p__Proteobacteria;c__Alphaproteobacteria;o__Caulobacterales;f__Caulobacteraceae;g__Brevundimonas	0.00157785	0.00108256
d__Bacteria;p__Proteobacteria;c__Alphaproteobacteria;o__Caulobacterales;f__Caulobacteraceae;g__uncultured44	0.000599913	9.54568e-05
d__Bacteria;p__Proteobacteria;c__Alphaproteobacteria;o__Caulobacterales;f__Hyphomonadaceae;g__uncultured45	4.40256e-05	2.175e-05
d__Bacteria;p__Proteobacteria;c__Alphaproteobacteria;o__Micavibrionales;f__uncultured;g__uncultured47	0.00041385	0.000404621
d__Bacteria;p__Proteobacteria;c__Alphaproteobacteria;o__Rhizobiales;f__Beijerinckiaceae;g__Bosea	0.000365248	0.000275787
d__Bacteria;p__Proteobacteria;c__Alphaproteobacteria;o__Rhizobiales;f__Beijerinckiaceae;g__Methylobacterium	0.00751393	0.00601398
d__Bacteria;p__Proteobacteria;c__Alphaproteobacteria;o__Rhizobiales;f__Devosiaceae;g__Pelagibacterium	0.000317502	0.000258637
d__Bacteria;p__Proteobacteria;c__Alphaproteobacteria;o__Rhizobiales;f__Methyloligellaceae;g__unclassified_Methyloligellaceae	5.96761e-05	2.90924e-05
d__Bacteria;p__Proteobacteria;c__Alphaproteobacteria;o__Rhizobiales;f__Methyloligellaceae;g__uncultured51	0.000109358	9.67771e-05
d__Bacteria;p__Proteobacteria;c__Alphaproteobacteria;o__Rhizobiales;f__Rhizobiaceae;g__Allorhizobium-Neorhizobium-Pararhizobium-Rhizobium	0.00526608	0.00100743
d__Bacteria;p__Proteobacteria;c__Alphaproteobacteria;o__Rhizobiales;f__Rhizobiaceae;g__Aminobacter	0.000377928	7.52349e-05
d__Bacteria;p__Proteobacteria;c__Alphaproteobacteria;o__Rhizobiales;f__Rhizobiaceae;g__Chelativorans	0.000119766	9.18595e-05
d__Bacteria;p__Proteobacteria;c__Alphaproteobacteria;o__Rhizobiales;f__Rhizobiaceae;g__Mesorhizobium	0.0001817	7.44574e-05
d__Bacteria;p__Proteobacteria;c__Alphaproteobacteria;o__Rhizobiales;f__Rhizobiaceae;g__Phyllobacterium	0.000220965	6.14347e-05
d__Bacteria;p__Proteobacteria;c__Alphaproteobacteria;o__Rhizobiales;f__Rhizobiaceae;g__unclassified_Rhizobiaceae	0.0158497	0.0024643
d__Bacteria;p__Proteobacteria;c__Alphaproteobacteria;o__Rhizobiales;f__Xanthobacteraceae;g__Afipia	0.00172272	0.00128989
d__Bacteria;p__Proteobacteria;c__Alphaproteobacteria;o__Rhizobiales;f__Xanthobacteraceae;g__Bradyrhizobium	0.00159345	0.00115601
d__Bacteria;p__Proteobacteria;c__Alphaproteobacteria;o__Rhizobiales;f__Xanthobacteraceae;g__Rhodoplanes	7.90059e-05	7.81408e-05
d__Bacteria;p__Proteobacteria;c__Alphaproteobacteria;o__Rhodospirillales;f__Rhodopirillaceae;g__Defluviicoccus	9.85414e-05	8.12593e-05
d__Bacteria;p__Proteobacteria;c__Alphaproteobacteria;o__Rhodospirillales;f__uncultured;g__uncultured54	6.30417e-05	5.63102e-05
d__Bacteria;p__Proteobacteria;c__Alphaproteobacteria;o__Rickettsiales;f__SM2D12;g__SM2D12	4.27395e-05	3.46592e-05
d__Bacteria;p__Proteobacteria;c__Alphaproteobacteria;o__SAR11_clade;f__Clade_I;g__Clade_Ia	9.22196e-05	4.45096e-05
d__Bacteria;p__Proteobacteria;c__Alphaproteobacteria;o__Sphingomonadales;f__Sphingomonadaceae;g__Erythrobacter	0.00048289	7.20502e-05
d__Bacteria;p__Proteobacteria;c__Alphaproteobacteria;o__Sphingomonadales;f__Sphingomonadaceae;g__Novosphingobium	0.000150742	0.000102848
d__Bacteria;p__Proteobacteria;c__Deltaproteobacteria;o__Bdellovibrionales;f__Bacteriovoracaceae;g__Peredibacter	8.27642e-05	4.92918e-05
d__Bacteria;p__Proteobacteria;c__Deltaproteobacteria;o__Bradymonadales;f__Bradymonadales;g__Bradymonadales	5.20814e-05	3.38112e-05
d__Bacteria;p__Proteobacteria;c__Deltaproteobacteria;o__Myxococcales;f__Archangiaceae;g__Anaeromyxobacter	0.000338197	0.000130948
d__Bacteria;p__Proteobacteria;c__Deltaproteobacteria;o__Myxococcales;f__Polyangiaceae;g__Pajaroellobacter	8.4547e-05	6.79429e-05
d__Bacteria;p__Proteobacteria;c__Deltaproteobacteria;o__Oligoflexales;f__0319-6G20;g__0319-6G20	0.000401156	0.000151644
d__Bacteria;p__Proteobacteria;c__Gammaproteobacteria;o__Alteromonadales;f__Alteromonadaceae;g__Rheinheimera	4.90497e-05	1.9667e-05
d__Bacteria;p__Proteobacteria;c__Gammaproteobacteria;o__Alteromonadales;f__Pseudoalteromonadaceae;g__Pseudoalteromonas	0.00025617	0.000239599
d__Bacteria;p__Proteobacteria;c__Gammaproteobacteria;o__Alteromonadales;f__Shewanellaceae;g__Shewanella	0.000318472	0.000189528
d__Bacteria;p__Proteobacteria;c__Gammaproteobacteria;o__Betaproteobacteriales;f__Burkholderiaceae;g__Aquabacterium	0.00119082	0.000652509
d__Bacteria;p__Proteobacteria;c__Gammaproteobacteria;o__Betaproteobacteriales;f__Burkholderiaceae;g__Burkholderia-Caballeronia-Paraburkholderia	0.00536859	0.0017917
d__Bacteria;p__Proteobacteria;c__Gammaproteobacteria;o__Betaproteobacteriales;f__Burkholderiaceae;g__Delftia	0.000459406	0.000270018
d__Bacteria;p__Proteobacteria;c__Gammaproteobacteria;o__Betaproteobacteriales;f__Burkholderiaceae;g__Parasutterella	6.21024e-05	5.44038e-05
d__Bacteria;p__Proteobacteria;c__Gammaproteobacteria;o__Betaproteobacteriales;f__Burkholderiaceae;g__Schlegelella	0.000489844	0.000171253
d__Bacteria;p__Proteobacteria;c__Gammaproteobacteria;o__Betaproteobacteriales;f__Burkholderiaceae;g__Variovorax	0.000284483	0.000266059
d__Bacteria;p__Proteobacteria;c__Gammaproteobacteria;o__Betaproteobacteriales;f__Hydrogenophilaceae;g__Hydrogenophilus	0.000533755	0.000258153
d__Bacteria;p__Proteobacteria;c__Gammaproteobacteria;o__Betaproteobacteriales;f__Methylophilaceae;g__Methylotenera	0.000139387	0.000106179
d__Bacteria;p__Proteobacteria;c__Gammaproteobacteria;o__Betaproteobacteriales;f__Methylophilaceae;g__OM43_clade	7.67793e-05	7.45985e-05
d__Bacteria;p__Proteobacteria;c__Gammaproteobacteria;o__Betaproteobacteriales;f__Methylophilaceae;g__UBA6140	0.000128091	7.87128e-05
d__Bacteria;p__Proteobacteria;c__Gammaproteobacteria;o__Betaproteobacteriales;f__Neisseriaceae;g__Eikenella	0.000437735	0.000373035
d__Bacteria;p__Proteobacteria;c__Gammaproteobacteria;o__Betaproteobacteriales;f__Neisseriaceae;g__Neisseria	0.00773751	0.00688424
d__Bacteria;p__Proteobacteria;c__Gammaproteobacteria;o__Betaproteobacteriales;f__Neisseriaceae;g__unclassified_Neisseriaceae	0.0027217	0.00229889
d__Bacteria;p__Proteobacteria;c__Gammaproteobacteria;o__Betaproteobacteriales;f__Rhodocyclaceae;g__Propionivibrio	5.69343e-05	3.99517e-05
d__Bacteria;p__Proteobacteria;c__Gammaproteobacteria;o__Betaproteobacteriales;f__Rhodocyclaceae;g__Thauera	0.0105979	0.000108699
d__Bacteria;p__Proteobacteria;c__Gammaproteobacteria;o__Betaproteobacteriales;f__Rhodocyclaceae;g__unclassified_Rhodocyclaceae	0.000189569	5.63231e-05
d__Bacteria;p__Proteobacteria;c__Gammaproteobacteria;o__CCD24;f__CCD24;g__CCD24	0.000164125	0.000151657
d__Bacteria;p__Proteobacteria;c__Gammaproteobacteria;o__Cardiobacteriales;f__Cardiobacteriaceae;g__Cardiobacterium	0.0018635	0.00165651
d__Bacteria;p__Proteobacteria;c__Gammaproteobacteria;o__Cellvibrionales;f__Halieaceae;g__OM60(NOR5)_clade	3.19615e-05	2.8448e-05
d__Bacteria;p__Proteobacteria;c__Gammaproteobacteria;o__Diplorickettsiales;f__Diplorickettsiaceae;g__Aquicella	0.000194156	4.67067e-05
d__Bacteria;p__Proteobacteria;c__Gammaproteobacteria;o__Enterobacteriales;f__Enterobacteriaceae;g__unclassified_Enterobacteriaceae	0.00287441	0.00139152
d__Bacteria;p__Proteobacteria;c__Gammaproteobacteria;o__Pasteurellales;f__Pasteurellaceae;g__Aggregatibacter	0.000486312	0.000422026
d__Bacteria;p__Proteobacteria;c__Gammaproteobacteria;o__Pasteurellales;f__Pasteurellaceae;g__Haemophilus	0.0011571	0.000797378
d__Bacteria;p__Proteobacteria;c__Gammaproteobacteria;o__Pseudomonadales;f__Moraxellaceae;g__Acinetobacter	0.0074687	0.00448205
d__Bacteria;p__Proteobacteria;c__Gammaproteobacteria;o__Pseudomonadales;f__Moraxellaceae;g__Alkanindiges	0.000102135	8.89386e-05
d__Bacteria;p__Proteobacteria;c__Gammaproteobacteria;o__Pseudomonadales;f__Moraxellaceae;g__Enhydrobacter	0.000476492	0.000294271
d__Bacteria;p__Proteobacteria;c__Gammaproteobacteria;o__Pseudomonadales;f__Moraxellaceae;g__uncultured61	5.10874e-05	3.04963e-05
d__Bacteria;p__Proteobacteria;c__Gammaproteobacteria;o__SAR86_clade;f__SAR86_clade;g__SAR86_clade	0.000103248	8.75078e-05
d__Bacteria;p__Proteobacteria;c__Gammaproteobacteria;o__Steroidobacterales;f__Steroidobacteraceae;g__uncultured62	6.02812e-05	5.06946e-05
d__Bacteria;p__Proteobacteria;c__Gammaproteobacteria;o__Thiomicrospirales;f__Thioglobaceae;g__SUP05_cluster	4.36244e-05	2.10391e-05
d__Bacteria;p__Proteobacteria;c__Gammaproteobacteria;o__Vibrionales;f__Vibrionaceae;g__Photobacterium	9.30952e-05	7.98409e-05
d__Bacteria;p__Proteobacteria;c__Gammaproteobacteria;o__Vibrionales;f__Vibrionaceae;g__Vibrio	0.00411964	0.00264809
d__Bacteria;p__Proteobacteria;c__Gammaproteobacteria;o__Xanthomonadales;f__Rhodanobacteraceae;g__Dokdonella	3.57155e-05	3.41969e-05
d__Bacteria;p__Proteobacteria;c__Gammaproteobacteria;o__Xanthomonadales;f__Rhodanobacteraceae;g__Rhodanobacter	4.1874e-05	3.9203e-05
d__Bacteria;p__Proteobacteria;c__Gammaproteobacteria;o__Xanthomonadales;f__Xanthomonadaceae;g__Stenotrophomonas	0.000718513	0.000324516
d__Bacteria;p__Spirochaetes;c__Spirochaetia;o__Spirochaetales;f__Spirochaetaceae;g__Treponema_2	0.00404491	0.00381572
d__Bacteria;p__Verrucomicrobia;c__Verrucomicrobiae;o__Opitutales;f__Opitutaceae;g__Opitutus	7.76231e-05	5.87798e-05
d__Bacteria;p__Verrucomicrobia;c__Verrucomicrobiae;o__Pedosphaerales;f__Pedosphaeraceae;g__Pedosphaeraceae	0.000286045	0.000139716
d__Bacteria;p__Verrucomicrobia;c__Verrucomicrobiae;o__Verrucomicrobiales;f__Akkermansiaceae;g__Akkermansia	0.00238554	0.00223262
d__Bacteria;p__unclassified_Bacteria;c__unclassified_Bacteria;o__unclassified_Bacteria;f__unclassified_Bacteria;g__unclassified_Bacteria	0.000477342	0.000403427

## Sheet: Table 5
ANOSIM analysis between egg white and yolk
group	distance	R	P_value
FEW/FEY	Bray-Curtis	0.543	0.001
FEW/ED12EY	Bray-Curtis	0.418	0.001

## Sheet: Table 6
Differential microorganisms with phylum-level LDA 2～4
Phylum	Comparison	Group	LDA_score	Pvalue
Gemmatimonadetes	FEY-ED12EY	ED12EY	2.98159	0.041173
Elusimicrobia	FEW-ED12EW	FEW	2.16224	0.0397634
Euryarchaeota	FEW-ED12EW	FEW	2.10795	0.00130931
Cyanobacteria	FEW-ED12EW	FEW	2.5627	0.0237284
Planctomycetes	FEW-ED12EW	FEW	2.30593	0.0069369
GAL15	FEY-FEW	FEY	2.02753	0.000210461
Gemmatimonadetes	FEY-FEW	FEY	2.95276	1.22839e-05
Epsilonbacteraeota	FEY-FEW	FEY	3.2247	2.2278e-07
Synergistetes	FEY-FEW	FEY	3.56739	0.000188126
Spirochaetes	FEY-FEW	FEY	3.21232	2.24662e-08
WPS_2	FEY-FEW	FEY	3.1536	1.14398e-10
Chloroflexi	FEY-FEW	FEY	3.98096	2.5128e-09
Thermotogae	FEY-FEW	FEY	3.57038	0.00369992
Cyanobacteria	FEY-FEW	FEY	3.89994	9.99199e-16
Patescibacteria	FEY-FEW	FEY	3.9996	1.65921e-14
Planctomycetes	FEY-FEW	FEY	2.44972	3.6376e-08
Caldiserica	FEY-FEW	FEW	2.45233	2.03572e-06
Acidobacteria	FEY-FEW	FEW	3.02239	0.00419221
Fibrobacteres	FEY-FEW	FEW	2.79689	4.21269e-06
Deinococcus_Thermus	ED12EY-ED12EW	ED12EY	2.88588	0.00125035
GAL15	ED12EY-ED12EW	ED12EY	2.10567	0.000789127
Gemmatimonadetes	ED12EY-ED12EW	ED12EY	3.29423	9.91961e-05
Elusimicrobia	ED12EY-ED12EW	ED12EY	2.03992	0.0100199
Acidobacteria	ED12EY-ED12EW	ED12EY	3.21996	0.000710927
Verrucomicrobia	ED12EY-ED12EW	ED12EY	2.71199	0.000632714
Spirochaetes	ED12EY-ED12EW	ED12EY	3.18084	5.01423e-05
WPS_2	ED12EY-ED12EW	ED12EY	3.27284	1.32962e-06
Armatimonadetes	ED12EY-ED12EW	ED12EY	2.29096	0.0199301
Deferribacteres	ED12EY-ED12EW	ED12EY	2.09758	0.0245897
Dependentiae	ED12EY-ED12EW	ED12EY	2.30826	0.00849899
Patescibacteria	ED12EY-ED12EW	ED12EY	3.88954	7.98959e-07
Planctomycetes	ED12EY-ED12EW	ED12EY	2.65892	4.45848e-06
Hydrogenedentes	ED12EY-ED12EW	ED12EW	2.50449	0.0368768
Caldiserica	ED12EY-ED12EW	ED12EW	2.13644	0.0179095
Thaumarchaeota	ED12EY-ED12EW	ED12EW	2.10343	0.000850991
Fibrobacteres	ED12EY-ED12EW	ED12EW	2.45311	0.001749
Euryarchaeota	ED12EY-ED12EW	ED12EW	2.32037	0.00591082
Thermotogae	ED12EY-ED12EW	ED12EW	2.21322	0.000310976
Rokubacteria	ED12EY-ED12EW	ED12EW	2.13741	0.0144619

## Sheet: Table 7
Differential microorganisms with genus-level LDA 2～4
genus	Comparison	Group	LDA_score	Pvalue
Aminobacter	FEY-ED12EY	FEY	2.1872	0.0194937
Allorhizobium_Neorhizobium_Pararhizobium_Rhizobium	FEY-ED12EY	FEY	3.34718	0.00496976
Niveispirillum	FEY-ED12EY	FEY	2.40244	0.00243959
Bacteroides	FEY-ED12EY	FEY	2.74821	0.0374585
JGI_0000069_P22	FEY-ED12EY	FEY	2.3029	0.0382108
Lactobacillus	FEY-ED12EY	FEY	3.739	0.00413033
Lactococcus	FEY-ED12EY	FEY	3.26932	0.0328372
Schlegelella	FEY-ED12EY	FEY	2.23302	0.035723
Acinetobacter	FEY-ED12EY	FEY	3.20014	0.0134785
Lactococcus	FEY-ED12EY	FEY	3.26829	0.0497479
Methylobacterium	FEY-ED12EY	FEY	2.90217	0.0188496
JG30a_KF_32	FEY-ED12EY	ED12EY	2.04073	0.0288045
Craurococcus	FEY-ED12EY	ED12EY	2.92611	0.030573
Bifidobacterium	FEY-ED12EY	ED12EY	2.91423	0.00278019
Promicromonospora	FEY-ED12EY	ED12EY	2.31806	0.0442267
Kroppenstedtia	FEY-ED12EY	ED12EY	2.60036	0.00926586
Streptomyces	FEY-ED12EY	ED12EY	2.61863	0.0288337
Sinomonas	FEY-ED12EY	ED12EY	2.07956	0.0419073
A4b	FEY-ED12EY	ED12EY	2.02326	0.00597677
JG30_KF_CM45	FEY-ED12EY	ED12EY	2.28197	0.0160327
Inhella	FEY-ED12EY	ED12EY	2.26876	0.0104101
Bifidobacterium	FEY-ED12EY	ED12EY	2.74867	0.00327133
Arthrobacter	FEY-ED12EY	ED12EY	2.33055	0.0354059
Ruminococcaceae_UCG_005	FEY-ED12EY	ED12EY	2.06149	0.0349639
Acidothermus	FEY-ED12EY	ED12EY	3.1528	0.0464126
Nitrosomonas	FEY-ED12EY	ED12EY	2.0282	0.0307994
Kroppenstedtia	FEY-ED12EY	ED12EY	2.12688	0.0141034
Tumebacillus	FEY-ED12EY	ED12EY	2.07693	0.0205852
Gemmatirosa	FEY-ED12EY	ED12EY	2.13786	0.00325935
Nocardioides	FEY-ED12EY	ED12EY	2.55041	0.0308675
1921_2	FEY-ED12EY	ED12EY	2.46766	0.0335053
Agathobacter	FEY-ED12EY	ED12EY	2.20392	0.00679394
Conexibacter	FEY-ED12EY	ED12EY	2.82036	0.0394499
Virgibacillus	FEY-ED12EY	ED12EY	2.01944	0.0260621
HSB_OF53_F07	FEY-ED12EY	ED12EY	2.22125	0.0346065
Pseudonocardia	FEY-ED12EY	ED12EY	2.56946	0.0320179
Cellulomonas	FEY-ED12EY	ED12EY	2.32258	0.04519
RB41	FEY-ED12EY	ED12EY	2.0079	0.00952815
Bacillus	FEW-ED12EW	FEW	3.19725	0.00457608
Blautia	FEW-ED12EW	FEW	2.63896	0.0441026
Oscillospira	FEW-ED12EW	FEW	2.73805	0.0472317
Pannonibacter	FEW-ED12EW	FEW	2.63958	0.0299797
TK10	FEW-ED12EW	FEW	2.05465	0.030318
Paenibacillus	FEW-ED12EW	FEW	2.75865	0.0177052
Niveispirillum	FEW-ED12EW	FEW	2.07479	0.0335453
Lachnoclostridium	FEW-ED12EW	FEW	3.08279	0.000893598
Prevotella_7	FEW-ED12EW	FEW	2.68055	0.0269668
Acinetobacter	FEW-ED12EW	FEW	2.91615	0.0243658
Microvirga	FEW-ED12EW	FEW	2.78309	0.030486
Escherichia_Shigella	FEW-ED12EW	FEW	3.19826	0.0424858
Bradyrhizobium	FEW-ED12EW	FEW	2.71138	0.0278596
Bacteroides	FEW-ED12EW	FEW	2.5799	0.0296989
Bosea	FEW-ED12EW	FEW	2.86296	0.000447703
Bifidobacterium	FEW-ED12EW	FEW	2.87118	0.0495019
Alloprevotella	FEW-ED12EW	FEW	3.1869	0.016986
Ruminococcaceae_UCG_013	FEW-ED12EW	FEW	2.30567	0.0442469
BSV26	FEW-ED12EW	FEW	2.198	0.0249121
Ruminococcaceae_UCG_004	FEW-ED12EW	FEW	2.43533	0.0450487
Ruminiclostridium	FEW-ED12EW	FEW	2.3493	0.0358736
Ruminiclostridium_9	FEW-ED12EW	FEW	2.68951	0.020034
Brevundimonas	FEW-ED12EW	FEW	2.48488	0.00859736
Akkermansia	FEW-ED12EW	FEW	2.84977	0.03216
Subdoligranulum	FEW-ED12EW	FEW	3.49873	0.0396426
Alistipes	FEW-ED12EW	FEW	3.07248	0.0250421
Anaerovibrio	FEW-ED12EW	FEW	2.95087	0.0209185
Enterococcus	FEW-ED12EW	FEW	3.15236	0.0335957
Aquabacterium	FEW-ED12EW	FEW	2.76944	0.000364053
Clade_Ia	FEW-ED12EW	FEW	2.6387	0.0232887
Elstera	FEW-ED12EW	FEW	2.66226	0.0397332
Lachnospira	FEW-ED12EW	FEW	2.53138	0.0394276
Acinetobacter	FEW-ED12EW	FEW	3.67989	0.0308689
Actinomyces	FEW-ED12EW	FEW	2.652	0.0128816
Blautia	FEW-ED12EW	FEW	3.07527	0.00372585
Prevotella_7	FEW-ED12EW	FEW	2.85627	0.0401804
Microbacterium	FEW-ED12EW	FEW	3.52728	0.0133554
Blastococcus	FEW-ED12EW	FEW	2.35363	0.0287235
Microvirga	FEW-ED12EW	FEW	2.78876	0.0107977
Methylobacterium	FEW-ED12EW	FEW	3.16033	0.00538624
Lachnospiraceae_NK4A136_group	FEW-ED12EW	FEW	3.21842	0.038322
Akkermansia	FEW-ED12EW	FEW	2.85719	0.0247673
Hydrogenophilus	FEW-ED12EW	FEW	2.83783	0.0253003
Ochrobactrum	FEW-ED12EW	FEW	2.28803	0.0156099
Jeotgalibaca	FEW-ED12EW	FEW	2.51467	0.0397332
Stenotrophomonas	FEW-ED12EW	FEW	2.39274	0.0495294
Megasphaera	FEW-ED12EW	FEW	2.12482	0.0239927
Elstera	FEW-ED12EW	FEW	2.67058	0.0397332
Lachnospiraceae_UCG_007	FEW-ED12EW	FEW	2.24556	0.0209185
Kurthia	FEW-ED12EW	ED12EW	2.40445	0.000403346
PHOS_HE36	FEW-ED12EW	ED12EW	2.05563	0.00643297
Rhizobacter	FEW-ED12EW	ED12EW	3.05843	0.0209185
Prevotella_7	FEW-ED12EW	ED12EW	3.3489	0.0136372
Tenacibaculum	FEW-ED12EW	ED12EW	2.07875	0.00178717
Thiomonas	FEW-ED12EW	ED12EW	2.94005	6.78742e-05
Endozoicomonas	FEW-ED12EW	ED12EW	3.86912	0.00934785
Lachnoclostridium_5	FEW-ED12EW	ED12EW	2.83567	1.10762e-05
Candidatus_Brocadia	FEW-ED12EW	ED12EW	2.66961	6.78742e-05
Bacteroidetes_VC2_1_Bac22	FEW-ED12EW	ED12EW	3.10028	0.000403346
Crocinitomix	FEW-ED12EW	ED12EW	2.22285	0.0357552
Aeromicrobium	FEW-ED12EW	ED12EW	2.51519	0.00208237
Desulfobulbus	FEW-ED12EW	ED12EW	2.69944	0.00434606
Cloacibacterium	FEW-ED12EW	ED12EW	2.71665	0.001002
Marmoricola	FEW-ED12EW	ED12EW	2.37489	0.0126761
Staphylococcus	FEW-ED12EW	ED12EW	2.28698	0.000205645
Defluviicoccus	FEW-ED12EW	ED12EW	2.5294	0.0360037
Zoogloea	FEW-ED12EW	ED12EW	2.15865	0.0304348
Candidatus_Fritschea	FEW-ED12EW	ED12EW	3.02961	0.0175504
Methylosarcina	FEW-ED12EW	ED12EW	2.59979	0.00383028
Methylosarcina	FEW-ED12EW	ED12EW	2.1463	2.33068e-05
Methanobacterium	FEW-ED12EW	ED12EW	2.41311	0.000777603
Arcobacter	FEW-ED12EW	ED12EW	3.59502	0.0200488
BD7_11	FEW-ED12EW	ED12EW	2.98346	0.0209185
SJA_15	FEW-ED12EW	ED12EW	2.49619	0.00420575
ZOR0006	FEW-ED12EW	ED12EW	2.37121	0.0182607
Methanosaeta	FEW-ED12EW	ED12EW	2.68688	0.000847453
Williamsia	FEW-ED12EW	ED12EW	3.94897	0.0136372
Candidatus_Nitrosopumilus	FEW-ED12EW	ED12EW	2.16592	0.0150812
Endozoicomonas	FEW-ED12EW	ED12EW	3.83773	0.0102531
Saccharimonadaceae	FEW-ED12EW	ED12EW	2.86906	0.00234738
Ensifer	FEW-ED12EW	ED12EW	2.32897	6.78742e-05
Ezakiella	FEW-ED12EW	ED12EW	2.7285	7.0376e-05
Bacteroides	FEW-ED12EW	ED12EW	2.6808	0.00239969
Rhodococcus	FEW-ED12EW	ED12EW	3.82666	0.0213094
Methanobacterium	FEW-ED12EW	ED12EW	2.44707	0.000777603
Aureimonas	FEW-ED12EW	ED12EW	2.98817	0.0136372
Exiguobacterium	FEW-ED12EW	ED12EW	2.74285	0.00907743
OPB56	FEW-ED12EW	ED12EW	2.4945	0.00460657
Corynebacterium_1	FEW-ED12EW	ED12EW	2.78454	0.0182607
SM1H02	FEW-ED12EW	ED12EW	2.24518	0.0196398
Candidatus_Fritschea	FEW-ED12EW	ED12EW	3.00747	0.0175504
Lechevalieria	FEW-ED12EW	ED12EW	2.86764	0.0169671
Methylophilus	FEW-ED12EW	ED12EW	2.17262	0.000731067
Atopostipes	FEW-ED12EW	ED12EW	2.18308	0.000594135
Thiobacillus	FEW-ED12EW	ED12EW	2.41844	8.67153e-05
Microbispora	FEW-ED12EW	ED12EW	2.86795	0.00234738
Lachnoclostridium_5	FEW-ED12EW	ED12EW	2.83533	1.10762e-05
CHKCI001	FEW-ED12EW	ED12EW	2.79669	0.0209185
Peptoniphilus	FEW-ED12EW	ED12EW	3.11373	0.00234738
JG30a_KF_32	FEY-FEW	FEY	2.15496	5.77675e-12
Stomatobaculum	FEY-FEW	FEY	2.23653	2.11573e-10
Comamonas	FEY-FEW	FEY	3.44309	2.20581e-12
Deinococcus	FEY-FEW	FEY	2.80657	3.34373e-11
Cellvibrio	FEY-FEW	FEY	2.38387	6.22584e-06
Rubellimicrobium	FEY-FEW	FEY	3.03489	3.62851e-12
Tychonema_CCAP_1459_11B	FEY-FEW	FEY	2.54522	4.48776e-10
GAL15	FEY-FEW	FEY	2.02255	0.000210461
Craurococcus	FEY-FEW	FEY	3.10146	1.08743e-09
Thermotoga	FEY-FEW	FEY	2.35806	0.0133597
Gaiella	FEY-FEW	FEY	2.26177	6.17265e-14
Saccharothrix	FEY-FEW	FEY	2.67568	9.72636e-10
Actinospica	FEY-FEW	FEY	2.71094	1.38141e-10
TK10	FEY-FEW	FEY	2.81073	2.90982e-09
Prevotella_7	FEY-FEW	FEY	3.00461	1.18963e-06
Promicromonospora	FEY-FEW	FEY	2.48283	2.39894e-10
Kroppenstedtia	FEY-FEW	FEY	2.76731	1.10059e-07
Proteiniborus	FEY-FEW	FEY	2.18223	1.92202e-10
Pseudopropionibacterium	FEY-FEW	FEY	2.43103	8.22486e-10
Nostoc_PCC_73102	FEY-FEW	FEY	2.11127	3.66061e-12
Aggregatibacter	FEY-FEW	FEY	2.36165	1.09108e-09
Iamia	FEY-FEW	FEY	2.04079	6.19306e-12
MBA03	FEY-FEW	FEY	2.08096	4.7295e-12
Niveispirillum	FEY-FEW	FEY	2.26858	0.00122059
Porphyromonas	FEY-FEW	FEY	3.75069	1.68821e-09
Aliterella_CENA595	FEY-FEW	FEY	2.82648	1.56285e-11
Adhaeribacter	FEY-FEW	FEY	2.2483	2.31373e-09
Leptotrichia	FEY-FEW	FEY	3.87814	1.62932e-09
Peptostreptococcus	FEY-FEW	FEY	2.07757	1.35716e-08
Truepera	FEY-FEW	FEY	2.2491	0.000439662
Catonella	FEY-FEW	FEY	2.32289	2.37163e-10
Thermodesulfobacterium	FEY-FEW	FEY	2.50984	0.0400912
Planomicrobium	FEY-FEW	FEY	2.109	3.6919e-07
KD4_96	FEY-FEW	FEY	2.62927	9.02019e-08
Sinomonas	FEY-FEW	FEY	2.23299	3.77414e-11
Crossiella	FEY-FEW	FEY	2.14172	7.87215e-09
A4b	FEY-FEW	FEY	2.01959	1.98948e-12
Escherichia_Shigella	FEY-FEW	FEY	3.02692	0.00018709
Lachnoanaerobaculum	FEY-FEW	FEY	2.86524	2.02322e-10
Absconditabacteriales__SR1_	FEY-FEW	FEY	2.50363	2.95727e-10
JG30_KF_CM45	FEY-FEW	FEY	2.33918	2.61715e-07
JGI_0000069_P22	FEY-FEW	FEY	2.32343	1.17454e-08
Sphingobacterium	FEY-FEW	FEY	2.18895	0.00257252
Subgroup_6	FEY-FEW	FEY	2.60638	4.53251e-07
Paracoccus	FEY-FEW	FEY	2.92727	8.68019e-12
Neisseria	FEY-FEW	FEY	3.52264	1.6276e-09
Streptococcus	FEY-FEW	FEY	3.74181	2.68559e-08
Parvimonas	FEY-FEW	FEY	2.36205	2.67278e-09
Skermanella	FEY-FEW	FEY	3.0635	4.90545e-13
F0332	FEY-FEW	FEY	2.33809	1.76923e-09
Massilia	FEY-FEW	FEY	3.14644	1.50463e-11
Hydrogenophaga	FEY-FEW	FEY	2.56975	2.12606e-11
Campylobacter	FEY-FEW	FEY	3.07121	1.99952e-08
Aeromicrobium	FEY-FEW	FEY	2.27859	8.25217e-12
FCPS473	FEY-FEW	FEY	2.70395	2.22899e-10
WPS_2	FEY-FEW	FEY	3.1536	1.14398e-10
Hyphomicrobium	FEY-FEW	FEY	2.08388	4.8742e-10
Prevotella_2	FEY-FEW	FEY	3.49009	5.44094e-09
Planococcus	FEY-FEW	FEY	2.32948	1.37151e-10
Dialister	FEY-FEW	FEY	2.99252	4.39709e-12
Fretibacterium	FEY-FEW	FEY	2.47468	3.25333e-10
Helicobacter	FEY-FEW	FEY	2.06965	0.000949022
Arthrobacter	FEY-FEW	FEY	2.50842	2.21964e-09
Chryseolinea	FEY-FEW	FEY	2.46216	1.18288e-10
F0058	FEY-FEW	FEY	3.19795	6.63335e-11
Johnsonella	FEY-FEW	FEY	2.75992	2.05005e-08
Cnuella	FEY-FEW	FEY	2.11299	2.8659e-11
Scytonema_UTEX_2349	FEY-FEW	FEY	2.30058	2.81513e-12
Longimicrobiaceae	FEY-FEW	FEY	2.16638	2.06023e-12
Actinoplanes	FEY-FEW	FEY	2.58139	1.54507e-13
Marmoricola	FEY-FEW	FEY	2.20708	2.48541e-07
Leucobacter	FEY-FEW	FEY	3.06942	2.86332e-09
Actinomadura	FEY-FEW	FEY	2.04178	4.42346e-09
JG30_KF_AS9	FEY-FEW	FEY	3.11776	7.91627e-10
Mastigocladopsis_PCC_10914	FEY-FEW	FEY	2.10552	1.33284e-09
Pelomonas	FEY-FEW	FEY	2.85064	9.7464e-14
Methanothermobacter	FEY-FEW	FEY	2.50577	0.0389204
Saccharimonadales	FEY-FEW	FEY	3.56524	7.27128e-15
Roseomonas	FEY-FEW	FEY	2.19218	0.000135037
Hymenobacter	FEY-FEW	FEY	2.54037	3.0516e-12
Brevundimonas	FEY-FEW	FEY	2.50063	4.16822e-06
NB1_j	FEY-FEW	FEY	2.0856	1.58115e-09
Bergeyella	FEY-FEW	FEY	2.70138	1.03461e-12
Corynebacterium_1	FEY-FEW	FEY	2.66474	5.3589e-11
Pelobacter	FEY-FEW	FEY	2.40401	0.0412917
MND1	FEY-FEW	FEY	2.25697	2.50745e-06
Clostridium_sensu_stricto_1	FEY-FEW	FEY	3.89547	6.95421e-09
Noviherbaspirillum	FEY-FEW	FEY	2.90347	1.48506e-12
Gitt_GS_136	FEY-FEW	FEY	2.13979	1.83252e-09
Acidothermus	FEY-FEW	FEY	3.2748	5.08023e-07
Actinomycetospora	FEY-FEW	FEY	2.52029	9.55547e-07
Enterococcus	FEY-FEW	FEY	3.72723	3.0422e-07
B12_WMSP1	FEY-FEW	FEY	2.29051	1.15973e-10
Kingella	FEY-FEW	FEY	2.20712	2.14482e-10
Chujaibacter	FEY-FEW	FEY	2.3147	5.00092e-11
Mycobacterium	FEY-FEW	FEY	2.74628	8.1786e-09
Tissierella	FEY-FEW	FEY	2.21366	6.24536e-05
Devosia	FEY-FEW	FEY	2.68384	9.89412e-09
Cetobacterium	FEY-FEW	FEY	2.31526	6.79026e-07
S0134_terrestrial_group	FEY-FEW	FEY	2.46552	4.75902e-13
Bryobacter	FEY-FEW	FEY	2.202	3.42865e-05
Rubrivirga	FEY-FEW	FEY	2.42473	0.0227114
Chroococcidiopsis_SAG_2023	FEY-FEW	FEY	3.36515	1.12915e-10
Methylophaga	FEY-FEW	FEY	2.49676	2.00013e-11
Rothia	FEY-FEW	FEY	2.62391	6.27033e-11
Sphingomonas	FEY-FEW	FEY	3.31254	5.58193e-08
Veillonella	FEY-FEW	FEY	3.48633	1.88778e-09
Arenimonas	FEY-FEW	FEY	2.4366	4.17611e-12
Nitrosomonas	FEY-FEW	FEY	2.20251	1.17985e-09
Dyella	FEY-FEW	FEY	2.01533	9.11925e-08
Micromonospora	FEY-FEW	FEY	2.13745	2.08786e-06
Flavisolibacter	FEY-FEW	FEY	2.34029	4.80697e-12
Gemella	FEY-FEW	FEY	2.7988	1.04805e-08
Dietzia	FEY-FEW	FEY	2.105	9.39424e-11
Quadrisphaera	FEY-FEW	FEY	2.41383	3.234e-11
Selenomonas	FEY-FEW	FEY	2.99897	5.61697e-08
Thermus	FEY-FEW	FEY	2.65746	0.000301756
Selenomonas_4	FEY-FEW	FEY	2.77906	2.67199e-08
Selenomonas_3	FEY-FEW	FEY	3.30338	6.4257e-09
Tumebacillus	FEY-FEW	FEY	2.08437	2.09322e-09
Actinomyces	FEY-FEW	FEY	3.15485	2.71786e-07
AD3	FEY-FEW	FEY	3.46372	1.14149e-07
Geodermatophilus	FEY-FEW	FEY	3.0864	0.0145532
Thermolithobacter	FEY-FEW	FEY	2.18239	0.0389204
Curtobacterium	FEY-FEW	FEY	2.04646	5.6257e-06
Ramlibacter	FEY-FEW	FEY	2.49298	7.84606e-11
Thermovirga	FEY-FEW	FEY	3.39716	0.00972227
Steroidobacter	FEY-FEW	FEY	2.09876	4.24451e-11
Catenulispora	FEY-FEW	FEY	2.15431	3.95167e-11
Eikenella	FEY-FEW	FEY	2.34213	4.41633e-11
SBR1031	FEY-FEW	FEY	2.93292	1.22134e-11
Pontibacter	FEY-FEW	FEY	2.30863	1.39568e-09
Ellin6067	FEY-FEW	FEY	2.12874	2.80051e-06
Lautropia	FEY-FEW	FEY	3.53747	3.09882e-11
Calothrix_PCC_6303	FEY-FEW	FEY	2.67499	4.69197e-10
Blastococcus	FEY-FEW	FEY	3.19377	3.44612e-10
Halomonas	FEY-FEW	FEY	2.30836	8.11352e-10
Jeotgalicoccus	FEY-FEW	FEY	2.21875	2.12377e-11
Kocuria	FEY-FEW	FEY	3.1033	1.82044e-11
Gemmatimonas	FEY-FEW	FEY	2.3171	2.81484e-07
Phocaeicola	FEY-FEW	FEY	2.521	4.96291e-09
Amnibacterium	FEY-FEW	FEY	2.35594	5.52427e-09
Streptomyces	FEY-FEW	FEY	2.83344	2.88659e-12
Methylobacterium	FEY-FEW	FEY	3.15783	0.000216481
Dethiosulfovibrio	FEY-FEW	FEY	2.10204	0.0278817
Desulfomicrobium	FEY-FEW	FEY	2.04905	0.0153551
Anaeroglobus	FEY-FEW	FEY	2.62668	4.23673e-08
Gemmatirosa	FEY-FEW	FEY	2.14484	1.24465e-07
Capnocytophaga	FEY-FEW	FEY	3.78822	1.65768e-09
Akkermansia	FEY-FEW	FEY	2.32003	0.0136781
Nibribacter	FEY-FEW	FEY	2.26721	0.0121595
Tannerella	FEY-FEW	FEY	2.67512	1.35569e-09
Luteimonas	FEY-FEW	FEY	2.63722	1.37329e-10
Pedosphaeraceae	FEY-FEW	FEY	2.1373	3.22138e-08
Afipia	FEY-FEW	FEY	2.4145	2.29472e-05
Filifactor	FEY-FEW	FEY	2.45253	3.54927e-10
Cardiobacterium	FEY-FEW	FEY	2.95121	4.38038e-09
Nocardioides	FEY-FEW	FEY	2.83664	4.54951e-07
Variovorax	FEY-FEW	FEY	2.13433	2.42008e-07
Candidatus_Saccharimonas	FEY-FEW	FEY	2.07063	1.13422e-07
1921_3	FEY-FEW	FEY	2.41562	4.19047e-12
1921_2	FEY-FEW	FEY	2.57494	2.30275e-10
Methylobacillus	FEY-FEW	FEY	2.03486	5.74224e-09
Ureibacillus	FEY-FEW	FEY	2.02427	3.64295e-10
Anaerostipes	FEY-FEW	FEY	2.03648	6.73746e-11
Agathobacter	FEY-FEW	FEY	2.48689	1.25905e-11
Acetomicrobium	FEY-FEW	FEY	2.86167	0.0425225
Tetragenococcus	FEY-FEW	FEY	2.31095	6.12732e-12
Treponema_2	FEY-FEW	FEY	3.24372	4.87744e-09
Belnapia	FEY-FEW	FEY	2.00557	6.79005e-10
MSBL3	FEY-FEW	FEY	2.41478	0.023146
Aquipuribacter	FEY-FEW	FEY	2.1657	1.45551e-09
67_14	FEY-FEW	FEY	2.12065	1.42759e-07
Aureimonas	FEY-FEW	FEY	2.1244	2.86764e-12
Subgroup_7	FEY-FEW	FEY	2.03263	6.93407e-06
Kineococcus	FEY-FEW	FEY	2.00372	3.37389e-09
Limnobacter	FEY-FEW	FEY	2.39598	8.64809e-13
Nitrosospira	FEY-FEW	FEY	2.23186	5.99725e-09
Friedmanniella	FEY-FEW	FEY	2.87197	3.45381e-11
IMCC26256	FEY-FEW	FEY	2.54549	1.01187e-08
Saccharimonadaceae	FEY-FEW	FEY	3.74807	1.02507e-09
Solirubrobacter	FEY-FEW	FEY	2.36058	2.46058e-09
Chroococcidiopsis_PCC_7203	FEY-FEW	FEY	2.27841	3.40915e-10
Pedobacter	FEY-FEW	FEY	2.28868	7.92796e-07
Conexibacter	FEY-FEW	FEY	2.93392	2.74571e-09
Amycolatopsis	FEY-FEW	FEY	2.04232	0.0495967
Lechevalieria	FEY-FEW	FEY	2.25468	5.82672e-11
PB19	FEY-FEW	FEY	2.3318	0.0227114
Rubrobacter	FEY-FEW	FEY	2.37952	1.05236e-11
Corynebacterium	FEY-FEW	FEY	3.29864	1.73419e-09
Rhodopseudomonas	FEY-FEW	FEY	3.26356	3.83929e-10
Flavobacterium	FEY-FEW	FEY	2.10683	0.000160472
Altererythrobacter	FEY-FEW	FEY	2.22453	3.52974e-10
Kribbella	FEY-FEW	FEY	2.07824	1.45551e-09
Proteiniphilum	FEY-FEW	FEY	2.19215	1.05615e-11
Aerococcus	FEY-FEW	FEY	2.35021	3.02381e-06
HSB_OF53_F07	FEY-FEW	FEY	2.18698	4.64021e-06
Modestobacter	FEY-FEW	FEY	2.94935	3.64489e-10
Prevotella	FEY-FEW	FEY	3.69267	2.82025e-09
Pseudoxanthomonas	FEY-FEW	FEY	2.41259	0.000171045
Microcoleus_PCC_7113	FEY-FEW	FEY	2.22068	1.36653e-10
Alcaligenes	FEY-FEW	FEY	2.19729	0.0106753
AKYG1722	FEY-FEW	FEY	2.08652	1.85295e-09
Haemophilus	FEY-FEW	FEY	2.52506	8.58594e-08
Pseudonocardia	FEY-FEW	FEY	2.64914	7.52134e-13
Thermacetogenium	FEY-FEW	FEY	2.4479	0.014868
Enhydrobacter	FEY-FEW	FEY	2.23508	4.31671e-07
Cellulomonas	FEY-FEW	FEY	2.50237	1.10088e-09
RB41	FEY-FEW	FEY	2.11912	1.50875e-09
Deinococcus	ED12EY-ED12EW	ED12EY	2.0432	0.000310976
JG30a_KF_32	ED12EY-ED12EW	ED12EY	2.39102	4.13074e-06
Leptotrichia	ED12EY-ED12EW	ED12EY	2.17401	0.00184185
Flexilinea	ED12EY-ED12EW	ED12EY	2.89214	0.0179095
Ezakiella	ED12EY-ED12EW	ED12EY	2.27696	0.00849899
Pasteurella	ED12EY-ED12EW	ED12EY	2.16077	0.0368768
Bacillus	ED12EY-ED12EW	ED12EY	2.72269	0.000797412
Nitrosomonas	ED12EY-ED12EW	ED12EY	2.4437	3.49345e-06
Stomatobaculum	ED12EY-ED12EW	ED12EY	2.2612	0.00018016
AKIW781	ED12EY-ED12EW	ED12EY	2.22814	1.84235e-06
Comamonas	ED12EY-ED12EW	ED12EY	3.48337	1.8272e-06
Pontibacter	ED12EY-ED12EW	ED12EY	2.15279	0.000111964
Treponema_2	ED12EY-ED12EW	ED12EY	2.32589	0.000174215
Rhizobacter	ED12EY-ED12EW	ED12EY	2.00991	0.0001079
Deinococcus	ED12EY-ED12EW	ED12EY	3.0436	1.47615e-06
_Eubacterium__ruminantium_group	ED12EY-ED12EW	ED12EY	2.05418	0.0273895
Cellvibrio	ED12EY-ED12EW	ED12EY	2.59067	9.28814e-05
Rubellimicrobium	ED12EY-ED12EW	ED12EY	3.15903	2.19651e-06
Tychonema_CCAP_1459_11B	ED12EY-ED12EW	ED12EY	2.66507	1.85818e-06
GAL15	ED12EY-ED12EW	ED12EY	2.11039	0.000789127
Prevotella	ED12EY-ED12EW	ED12EY	3.47432	7.69752e-05
Mucispirillum	ED12EY-ED12EW	ED12EY	2.09758	0.0245897
Craurococcus	ED12EY-ED12EW	ED12EY	2.24518	4.65173e-05
Craurococcus	ED12EY-ED12EW	ED12EY	3.3331	1.62457e-06
Gaiella	ED12EY-ED12EW	ED12EY	2.4067	2.24512e-05
Saccharothrix	ED12EY-ED12EW	ED12EY	2.7992	3.92737e-06
Actinospica	ED12EY-ED12EW	ED12EY	2.91204	7.43573e-07
Bifidobacterium	ED12EY-ED12EW	ED12EY	3.23053	3.9052e-05
Terrisporobacter	ED12EY-ED12EW	ED12EY	2.16733	2.42836e-05
Alsobacter	ED12EY-ED12EW	ED12EY	2.13414	0.000135637
Peptococcus	ED12EY-ED12EW	ED12EY	2.1101	0.00156724
TK10	ED12EY-ED12EW	ED12EY	3.03373	3.49345e-06
Jatrophihabitans	ED12EY-ED12EW	ED12EY	2.27934	1.84235e-06
Psychrobacter	ED12EY-ED12EW	ED12EY	2.24001	0.000664605
1174_901_12	ED12EY-ED12EW	ED12EY	2.09848	0.00344221
Obscuribacterales	ED12EY-ED12EW	ED12EY	2.08322	0.00479073
AEGEAN_169_marine_group	ED12EY-ED12EW	ED12EY	2.52937	0.0368768
Promicromonospora	ED12EY-ED12EW	ED12EY	2.70875	6.15166e-06
Kroppenstedtia	ED12EY-ED12EW	ED12EY	3.04286	1.43605e-06
Caulobacter	ED12EY-ED12EW	ED12EY	2.29634	0.000892893
Proteiniborus	ED12EY-ED12EW	ED12EY	2.27889	1.67303e-05
C0119	ED12EY-ED12EW	ED12EY	2.04291	0.000311497
Thermoanaerobaculum	ED12EY-ED12EW	ED12EY	2.08107	0.0179095
Pseudopropionibacterium	ED12EY-ED12EW	ED12EY	2.41068	7.4395e-05
Nostoc_PCC_73102	ED12EY-ED12EW	ED12EY	2.28428	4.65173e-05
Candidatus_Alysiosphaera	ED12EY-ED12EW	ED12EY	2.07708	1.84235e-06
Saccharimonadales	ED12EY-ED12EW	ED12EY	2.38207	7.08078e-05
Lactobacillus	ED12EY-ED12EW	ED12EY	2.01665	1.84235e-06
Terrimicrobium	ED12EY-ED12EW	ED12EY	2.51958	0.0368768
Aggregatibacter	ED12EY-ED12EW	ED12EY	2.3064	4.37349e-05
Armatimonadales	ED12EY-ED12EW	ED12EY	2.03048	1.84235e-06
TK10	ED12EY-ED12EW	ED12EY	2.50819	1.38648e-05
MBA03	ED12EY-ED12EW	ED12EY	2.13242	1.67303e-05
Kineococcus	ED12EY-ED12EW	ED12EY	2.18903	0.000123094
Flavobacterium	ED12EY-ED12EW	ED12EY	2.08946	5.75521e-06
Porphyromonas	ED12EY-ED12EW	ED12EY	3.72381	2.77206e-05
Dysgonomonas	ED12EY-ED12EW	ED12EY	2.02626	1.67303e-05
Olsenella	ED12EY-ED12EW	ED12EY	2.11056	0.000928916
Chelativorans	ED12EY-ED12EW	ED12EY	2.10884	0.012119
Prevotella_7	ED12EY-ED12EW	ED12EY	2.29878	0.000343555
Hymenobacter	ED12EY-ED12EW	ED12EY	2.00866	0.0368768
Aliterella_CENA595	ED12EY-ED12EW	ED12EY	2.95799	4.86073e-06
Adhaeribacter	ED12EY-ED12EW	ED12EY	2.36027	3.92737e-06
Corynebacterium_1	ED12EY-ED12EW	ED12EY	2.09808	0.00625153
Leptotrichia	ED12EY-ED12EW	ED12EY	3.80083	6.92779e-06
Treponema_2	ED12EY-ED12EW	ED12EY	2.19414	7.36045e-07
Peptostreptococcus	ED12EY-ED12EW	ED12EY	2.12234	1.16463e-05
Alkanindiges	ED12EY-ED12EW	ED12EY	2.01527	0.000310976
Truepera	ED12EY-ED12EW	ED12EY	2.61684	0.000347457
Catonella	ED12EY-ED12EW	ED12EY	2.20338	0.000135637
Pseudoalteromonas	ED12EY-ED12EW	ED12EY	2.0051	0.000881055
Streptomyces	ED12EY-ED12EW	ED12EY	3.06339	9.00722e-06
Porphyromonas	ED12EY-ED12EW	ED12EY	2.23301	0.000310976
Cardiobacterium	ED12EY-ED12EW	ED12EY	2.70485	2.16553e-05
Planomicrobium	ED12EY-ED12EW	ED12EY	2.11002	0.0145233
Dyadobacter	ED12EY-ED12EW	ED12EY	2.07439	0.000202466
Prevotella	ED12EY-ED12EW	ED12EY	2.06173	0.000239977
KD4_96	ED12EY-ED12EW	ED12EY	2.81965	3.77431e-06
Sinomonas	ED12EY-ED12EW	ED12EY	2.4464	1.1526e-06
Sphingoaurantiacus	ED12EY-ED12EW	ED12EY	2.01272	0.000123094
Paenarthrobacter	ED12EY-ED12EW	ED12EY	2.06968	0.00031685
OLB12	ED12EY-ED12EW	ED12EY	2.13332	0.001749
Catenulispora	ED12EY-ED12EW	ED12EY	2.08628	0.001749
Crossiella	ED12EY-ED12EW	ED12EY	2.39207	3.74271e-05
A4b	ED12EY-ED12EW	ED12EY	2.29124	5.26185e-07
Hahella	ED12EY-ED12EW	ED12EY	2.20062	0.0368768
Escherichia_Shigella	ED12EY-ED12EW	ED12EY	3.41963	2.96295e-05
Bacteroides	ED12EY-ED12EW	ED12EY	2.49501	0.0176493
OM182_clade	ED12EY-ED12EW	ED12EY	2.2371	0.0179095
Olsenella	ED12EY-ED12EW	ED12EY	2.14403	1.61982e-05
Lachnoanaerobaculum	ED12EY-ED12EW	ED12EY	2.91582	8.63634e-06
Lactobacillus	ED12EY-ED12EW	ED12EY	2.14594	0.0147151
Absconditabacteriales__SR1_	ED12EY-ED12EW	ED12EY	2.3926	7.43573e-07
JG30_KF_CM45	ED12EY-ED12EW	ED12EY	2.64927	1.62965e-05
Thermomonas	ED12EY-ED12EW	ED12EY	2.25683	0.000865275
Thermomonas	ED12EY-ED12EW	ED12EY	2.30384	0.00326914
Sphingobacterium	ED12EY-ED12EW	ED12EY	2.37694	0.00230132
Subgroup_6	ED12EY-ED12EW	ED12EY	2.88478	1.61365e-05
SBR1031	ED12EY-ED12EW	ED12EY	3.03017	1.60183e-05
Subgroup_6	ED12EY-ED12EW	ED12EY	2.19748	1.84235e-06
Paracoccus	ED12EY-ED12EW	ED12EY	3.03774	1.80628e-05
F0332	ED12EY-ED12EW	ED12EY	2.0352	0.000317347
Neisseria	ED12EY-ED12EW	ED12EY	3.492	0.000102902
Prevotella_7	ED12EY-ED12EW	ED12EY	2.0028	0.000928916
Streptococcus	ED12EY-ED12EW	ED12EY	3.78177	0.000113429
Acinetobacter	ED12EY-ED12EW	ED12EY	2.02208	0.0179095
Parvimonas	ED12EY-ED12EW	ED12EY	2.30376	6.78142e-06
Skermanella	ED12EY-ED12EW	ED12EY	3.18312	7.11355e-07
Bifidobacterium	ED12EY-ED12EW	ED12EY	3.09517	7.06782e-07
Arthrobacter	ED12EY-ED12EW	ED12EY	2.47157	0.000123094
F0332	ED12EY-ED12EW	ED12EY	2.40155	3.54127e-05
Bosea	ED12EY-ED12EW	ED12EY	2.24262	2.90901e-05
B1_7BS	ED12EY-ED12EW	ED12EY	2.20209	0.030496
Proteiniborus	ED12EY-ED12EW	ED12EY	2.17401	1.67303e-05
Subgroup_13	ED12EY-ED12EW	ED12EY	2.04871	1.67303e-05
Saccharimonadales	ED12EY-ED12EW	ED12EY	3.20733	6.71868e-05
Porphyromonas	ED12EY-ED12EW	ED12EY	3.59179	1.36587e-05
Chryseobacterium	ED12EY-ED12EW	ED12EY	2.063	0.00849899
_Eubacterium__coprostanoligenes_group	ED12EY-ED12EW	ED12EY	2.26643	0.00440677
Latescibacteraceae	ED12EY-ED12EW	ED12EY	2.17134	0.0281466
Hydrogenophaga	ED12EY-ED12EW	ED12EY	2.74114	5.00448e-07
Campylobacter	ED12EY-ED12EW	ED12EY	2.98515	6.26732e-06
Aeromicrobium	ED12EY-ED12EW	ED12EY	2.47041	0.000302822
Spirosoma	ED12EY-ED12EW	ED12EY	2.1642	0.00849899
FCPS473	ED12EY-ED12EW	ED12EY	2.87908	1.85818e-06
WPS_2	ED12EY-ED12EW	ED12EY	3.27284	1.32962e-06
Porphyromonas	ED12EY-ED12EW	ED12EY	2.66178	2.18312e-05
Filifactor	ED12EY-ED12EW	ED12EY	2.26568	0.000788901
TK10	ED12EY-ED12EW	ED12EY	2.12147	0.000310976
Hyphomicrobium	ED12EY-ED12EW	ED12EY	2.23492	2.61035e-05
Prevotella_2	ED12EY-ED12EW	ED12EY	3.46942	4.64724e-05
Saccharimonadales	ED12EY-ED12EW	ED12EY	2.02317	5.70881e-06
Planococcus	ED12EY-ED12EW	ED12EY	2.46171	1.67303e-05
Dialister	ED12EY-ED12EW	ED12EY	3.03066	1.03324e-07
DS_100	ED12EY-ED12EW	ED12EY	2.19384	0.000130087
Bacteroides	ED12EY-ED12EW	ED12EY	2.18003	0.0469524
Fretibacterium	ED12EY-ED12EW	ED12EY	2.5293	2.24984e-06
Acidipila	ED12EY-ED12EW	ED12EY	2.04848	0.0179095
Arthrobacter	ED12EY-ED12EW	ED12EY	2.73327	2.41137e-05
Ruminococcaceae_UCG_014	ED12EY-ED12EW	ED12EY	2.56123	0.00238077
Chryseolinea	ED12EY-ED12EW	ED12EY	2.54412	1.05733e-05
Alloprevotella	ED12EY-ED12EW	ED12EY	2.48842	3.00275e-05
Terrabacter	ED12EY-ED12EW	ED12EY	2.12359	1.84235e-06
F0058	ED12EY-ED12EW	ED12EY	3.05966	1.16784e-06
Johnsonella	ED12EY-ED12EW	ED12EY	2.71094	3.43327e-05
Cnuella	ED12EY-ED12EW	ED12EY	2.16363	2.50714e-07
Scytonema_UTEX_2349	ED12EY-ED12EW	ED12EY	2.44609	2.59359e-06
Longimicrobiaceae	ED12EY-ED12EW	ED12EY	2.36295	6.15166e-06
Acidicaldus	ED12EY-ED12EW	ED12EY	2.18176	1.84235e-06
Actinoplanes	ED12EY-ED12EW	ED12EY	2.76647	1.6025e-07
Marmoricola	ED12EY-ED12EW	ED12EY	2.3341	0.00824111
Leucobacter	ED12EY-ED12EW	ED12EY	3.26324	1.19026e-05
Ruminococcaceae_UCG_002	ED12EY-ED12EW	ED12EY	2.17448	0.00670374
Dapisostemonum_CCIBt_3536	ED12EY-ED12EW	ED12EY	2.22721	1.62581e-06
Calothrix_PCC_6303	ED12EY-ED12EW	ED12EY	2.54743	4.13074e-06
Actinomadura	ED12EY-ED12EW	ED12EY	2.26783	1.84235e-06
JG30_KF_AS9	ED12EY-ED12EW	ED12EY	3.32273	1.25571e-06
Haliangium	ED12EY-ED12EW	ED12EY	2.12825	4.60128e-05
Bryobacter	ED12EY-ED12EW	ED12EY	2.38242	0.000623054
Pelomonas	ED12EY-ED12EW	ED12EY	2.99553	3.00155e-07
Belnapia	ED12EY-ED12EW	ED12EY	2.11125	4.65173e-05
Chroococcidiopsis_SAG_2023	ED12EY-ED12EW	ED12EY	2.87578	1.22075e-06
Roseomonas	ED12EY-ED12EW	ED12EY	2.4925	0.000314453
Nevskia	ED12EY-ED12EW	ED12EY	2.15871	0.000165756
Leptotrichia	ED12EY-ED12EW	ED12EY	2.48984	4.78206e-05
Hymenobacter	ED12EY-ED12EW	ED12EY	2.76183	5.26185e-07
Blastococcus	ED12EY-ED12EW	ED12EY	2.23674	0.000111964
Bulleidia	ED12EY-ED12EW	ED12EY	2.11205	0.0368768
Brevundimonas	ED12EY-ED12EW	ED12EY	2.58049	5.12744e-05
Capnocytophaga	ED12EY-ED12EW	ED12EY	2.48106	0.00184185
Defluviitaleaceae_UCG_011	ED12EY-ED12EW	ED12EY	2.07708	0.0368768
Lachnospiraceae_NK4A136_group	ED12EY-ED12EW	ED12EY	2.78042	0.00238549
NB1_j	ED12EY-ED12EW	ED12EY	2.26057	3.9549e-05
Bergeyella	ED12EY-ED12EW	ED12EY	2.60197	4.41918e-07
mle1_7	ED12EY-ED12EW	ED12EY	2.10892	0.014108
Corynebacterium_1	ED12EY-ED12EW	ED12EY	2.74444	4.89107e-07
OM190	ED12EY-ED12EW	ED12EY	2.23511	0.00126396
Akkermansia	ED12EY-ED12EW	ED12EY	2.92769	6.05067e-06
MND1	ED12EY-ED12EW	ED12EY	2.36928	0.00106751
Subdoligranulum	ED12EY-ED12EW	ED12EY	2.99245	6.67943e-07
Noviherbaspirillum	ED12EY-ED12EW	ED12EY	3.01493	9.68823e-07
Alistipes	ED12EY-ED12EW	ED12EY	2.45556	0.00782906
Gitt_GS_136	ED12EY-ED12EW	ED12EY	2.35847	6.33589e-06
Blastocatella	ED12EY-ED12EW	ED12EY	2.21069	1.67303e-05
Acidothermus	ED12EY-ED12EW	ED12EY	3.51552	1.34866e-05
Prevotella_7	ED12EY-ED12EW	ED12EY	2.56292	9.38675e-05
IMCC26256	ED12EY-ED12EW	ED12EY	2.44218	1.10125e-05
Actinomycetospora	ED12EY-ED12EW	ED12EY	2.77293	3.92737e-06
Enterococcus	ED12EY-ED12EW	ED12EY	3.92354	2.06142e-05
B12_WMSP1	ED12EY-ED12EW	ED12EY	2.37847	2.23726e-05
Rhodomicrobium	ED12EY-ED12EW	ED12EY	2.03633	0.0368768
Kingella	ED12EY-ED12EW	ED12EY	2.25505	4.65173e-05
Chujaibacter	ED12EY-ED12EW	ED12EY	2.40868	8.4834e-06
S085	ED12EY-ED12EW	ED12EY	2.24738	0.00742244
Mycobacterium	ED12EY-ED12EW	ED12EY	2.97373	2.09111e-05
Dysgonomonas	ED12EY-ED12EW	ED12EY	2.02608	1.67303e-05
Tissierella	ED12EY-ED12EW	ED12EY	2.41817	3.9549e-05
Devosia	ED12EY-ED12EW	ED12EY	2.88086	4.20047e-05
Sphaerobacter	ED12EY-ED12EW	ED12EY	2.09783	0.000130087
Absconditabacteriales__SR1_	ED12EY-ED12EW	ED12EY	2.39286	7.43573e-07
Nevskia	ED12EY-ED12EW	ED12EY	2.16732	1.62769e-05
Cetobacterium	ED12EY-ED12EW	ED12EY	2.36386	2.61534e-05
Prevotella	ED12EY-ED12EW	ED12EY	2.1638	6.71868e-05
S0134_terrestrial_group	ED12EY-ED12EW	ED12EY	2.62665	1.60183e-05
Mastigocladopsis_PCC_10914	ED12EY-ED12EW	ED12EY	2.19104	1.84235e-06
Flavihumibacter	ED12EY-ED12EW	ED12EY	2.31549	0.0368768
Chroococcidiopsis_SAG_2023	ED12EY-ED12EW	ED12EY	3.48061	4.1893e-06
Pantoea	ED12EY-ED12EW	ED12EY	2.11887	0.00532012
Methylophaga	ED12EY-ED12EW	ED12EY	2.63935	1.1526e-06
Rothia	ED12EY-ED12EW	ED12EY	2.9017	1.06882e-06
Sphingomonas	ED12EY-ED12EW	ED12EY	3.11064	0.0290311
SUP05_cluster	ED12EY-ED12EW	ED12EY	2.04076	0.0439443
Lysobacter	ED12EY-ED12EW	ED12EY	2.65278	0.00862224
MN_122_2a	ED12EY-ED12EW	ED12EY	2.04295	0.000123094
Veillonella	ED12EY-ED12EW	ED12EY	3.43542	4.47691e-05
Arenimonas	ED12EY-ED12EW	ED12EY	2.57001	5.6052e-07
Dyella	ED12EY-ED12EW	ED12EY	2.12815	0.000729218
Corynebacterium_1	ED12EY-ED12EW	ED12EY	2.46871	2.77734e-06
Micromonospora	ED12EY-ED12EW	ED12EY	2.10537	0.000850991
Flavisolibacter	ED12EY-ED12EW	ED12EY	2.48282	3.49345e-06
4_29_1	ED12EY-ED12EW	ED12EY	2.19271	0.0368768
Gemella	ED12EY-ED12EW	ED12EY	2.77101	4.62335e-05
Anaerococcus	ED12EY-ED12EW	ED12EY	2.03542	0.0179095
Streptococcus	ED12EY-ED12EW	ED12EY	3.53094	3.49762e-05
Dietzia	ED12EY-ED12EW	ED12EY	2.26526	1.1796e-05
Staphylococcus	ED12EY-ED12EW	ED12EY	2.55659	7.93611e-05
Quadrisphaera	ED12EY-ED12EW	ED12EY	2.58903	1.1526e-06
Selenomonas	ED12EY-ED12EW	ED12EY	2.95231	1.93189e-05
Kroppenstedtia	ED12EY-ED12EW	ED12EY	2.51802	1.07685e-05
Prevotella	ED12EY-ED12EW	ED12EY	2.13048	4.65173e-05
Selenomonas_4	ED12EY-ED12EW	ED12EY	2.75402	4.60128e-05
Selenomonas_3	ED12EY-ED12EW	ED12EY	3.30371	3.58373e-06
Tumebacillus	ED12EY-ED12EW	ED12EY	2.40164	1.84235e-06
Agrococcus	ED12EY-ED12EW	ED12EY	2.16445	0.00603795
Capnocytophaga	ED12EY-ED12EW	ED12EY	2.25147	0.000752394
Actinomyces	ED12EY-ED12EW	ED12EY	3.30591	6.92779e-06
AD3	ED12EY-ED12EW	ED12EY	3.68885	0.000100735
Geodermatophilus	ED12EY-ED12EW	ED12EY	3.44196	0.000797412
Blautia	ED12EY-ED12EW	ED12EY	2.36979	0.00360561
Pelagibacterium	ED12EY-ED12EW	ED12EY	2.01869	0.0390215
Prevotella	ED12EY-ED12EW	ED12EY	2.54998	0.000525274
Olsenella	ED12EY-ED12EW	ED12EY	2.17694	0.0368768
0319_7L14	ED12EY-ED12EW	ED12EY	2.00636	5.70881e-06
Curtobacterium	ED12EY-ED12EW	ED12EY	2.30761	4.65173e-05
_Ruminococcus__torques_group	ED12EY-ED12EW	ED12EY	2.29429	0.00471277
JG30_KF_CM66	ED12EY-ED12EW	ED12EY	2.08697	6.09824e-07
Streptococcus	ED12EY-ED12EW	ED12EY	2.01208	0.00849899
Prevotella_7	ED12EY-ED12EW	ED12EY	3.08979	5.21443e-05
Nostoc_PCC_7107	ED12EY-ED12EW	ED12EY	2.02034	0.00391946
Steroidobacter	ED12EY-ED12EW	ED12EY	2.17503	5.85845e-05
Catenulispora	ED12EY-ED12EW	ED12EY	2.28234	3.74271e-05
Microbacterium	ED12EY-ED12EW	ED12EY	2.73429	0.000631182
Eikenella	ED12EY-ED12EW	ED12EY	2.29424	0.000123094
_Clostridium__innocuum_group	ED12EY-ED12EW	ED12EY	2.00752	0.0029975
SBR1031	ED12EY-ED12EW	ED12EY	3.11615	2.69103e-06
Dactylosporangium	ED12EY-ED12EW	ED12EY	2.14052	5.70881e-06
Pontibacter	ED12EY-ED12EW	ED12EY	2.44995	6.14048e-05
P2_11E	ED12EY-ED12EW	ED12EY	2.14593	0.0179095
Ellin6067	ED12EY-ED12EW	ED12EY	2.4394	3.26326e-06
Lautropia	ED12EY-ED12EW	ED12EY	3.57677	4.67699e-07
Craurococcus	ED12EY-ED12EW	ED12EY	2.42529	0.000130087
Corynebacterium	ED12EY-ED12EW	ED12EY	2.50674	2.93309e-05
Calothrix_PCC_6303	ED12EY-ED12EW	ED12EY	2.71331	3.92737e-06
Saccharimonadales	ED12EY-ED12EW	ED12EY	3.48048	2.55826e-07
Pasteurella	ED12EY-ED12EW	ED12EY	2.16504	0.0368768
Prevotella_2	ED12EY-ED12EW	ED12EY	2.56068	0.000125008
Blastococcus	ED12EY-ED12EW	ED12EY	3.39834	7.16281e-07
Nitrosomonas	ED12EY-ED12EW	ED12EY	2.13759	1.67303e-05
Cardiobacterium	ED12EY-ED12EW	ED12EY	2.88725	8.04778e-06
Halomonas	ED12EY-ED12EW	ED12EY	2.40368	0.000190997
Jeotgalicoccus	ED12EY-ED12EW	ED12EY	2.17516	0.000137542
Kocuria	ED12EY-ED12EW	ED12EY	3.2885	1.07236e-05
Methylobacterium	ED12EY-ED12EW	ED12EY	2.62878	2.09099e-06
Mumia	ED12EY-ED12EW	ED12EY	2.06907	0.0179095
KI89A_clade	ED12EY-ED12EW	ED12EY	2.02402	0.00849899
Williamsia	ED12EY-ED12EW	ED12EY	2.33817	0.0375177
Gemmatimonas	ED12EY-ED12EW	ED12EY	2.58261	0.000334696
Brachybacterium	ED12EY-ED12EW	ED12EY	2.22372	0.0010638
Phocaeicola	ED12EY-ED12EW	ED12EY	2.35159	6.1398e-05
Microvirga	ED12EY-ED12EW	ED12EY	2.77865	3.92737e-06
Asticcacaulis	ED12EY-ED12EW	ED12EY	2.02331	0.0368768
Amnibacterium	ED12EY-ED12EW	ED12EY	2.54557	4.87862e-06
Candidatus_Actinomarina	ED12EY-ED12EW	ED12EY	2.13297	7.57936e-05
Actinospica	ED12EY-ED12EW	ED12EY	2.47831	4.87862e-06
Algoriphagus	ED12EY-ED12EW	ED12EY	2.02766	5.70881e-06
Methylobacterium	ED12EY-ED12EW	ED12EY	3.37803	0.000444941
Acidovorax	ED12EY-ED12EW	ED12EY	2.35302	0.000114235
Anaeroglobus	ED12EY-ED12EW	ED12EY	2.63735	0.0001047
Sphingobacterium	ED12EY-ED12EW	ED12EY	2.5626	2.26611e-05
Gemmatirosa	ED12EY-ED12EW	ED12EY	2.48277	1.66661e-07
Parvimonas	ED12EY-ED12EW	ED12EY	2.19532	0.0179095
Capnocytophaga	ED12EY-ED12EW	ED12EY	3.66848	6.26732e-06
Ferruginibacter	ED12EY-ED12EW	ED12EY	2.25727	0.0125543
Fusobacterium	ED12EY-ED12EW	ED12EY	3.87714	9.32517e-06
Saccharimonadaceae	ED12EY-ED12EW	ED12EY	2.09802	0.00461236
Akkermansia	ED12EY-ED12EW	ED12EY	2.92767	6.05067e-06
Peptococcus	ED12EY-ED12EW	ED12EY	2.10826	0.000478181
JTB255_marine_benthic_group	ED12EY-ED12EW	ED12EY	2.15349	1.1796e-05
Nostoc_PCC_7107	ED12EY-ED12EW	ED12EY	2.03028	0.00391946
Photobacterium	ED12EY-ED12EW	ED12EY	2.27269	0.0179095
Tannerella	ED12EY-ED12EW	ED12EY	2.53073	2.24018e-05
Luteimonas	ED12EY-ED12EW	ED12EY	2.80137	6.15166e-06
Ramlibacter	ED12EY-ED12EW	ED12EY	2.61303	6.59442e-05
Afipia	ED12EY-ED12EW	ED12EY	2.65926	8.15619e-06
Burkholderia_Caballeronia_Paraburkholderia	ED12EY-ED12EW	ED12EY	2.66014	0.0236785
Filifactor	ED12EY-ED12EW	ED12EY	2.37666	0.000164831
Nocardioides	ED12EY-ED12EW	ED12EY	3.18434	2.68916e-07
EPR3968_O8a_Bc78	ED12EY-ED12EW	ED12EY	2.09099	5.70881e-06
Variovorax	ED12EY-ED12EW	ED12EY	2.08758	0.0237389
Sphingomonas	ED12EY-ED12EW	ED12EY	2.09578	0.00217609
Occallatibacter	ED12EY-ED12EW	ED12EY	2.04807	0.000123094
Candidatus_Saccharimonas	ED12EY-ED12EW	ED12EY	2.18919	3.37448e-06
1921_3	ED12EY-ED12EW	ED12EY	2.52162	4.6111e-06
1921_2	ED12EY-ED12EW	ED12EY	2.81537	9.25085e-06
Methylobacillus	ED12EY-ED12EW	ED12EY	2.23455	3.74271e-05
Ureibacillus	ED12EY-ED12EW	ED12EY	2.1881	5.70881e-06
Anaerostipes	ED12EY-ED12EW	ED12EY	2.20491	3.64143e-07
Agromyces	ED12EY-ED12EW	ED12EY	2.05732	3.54127e-05
Capnocytophaga	ED12EY-ED12EW	ED12EY	2.47971	4.13074e-06
Coprococcus_3	ED12EY-ED12EW	ED12EY	2.04831	0.00289251
Agathobacter	ED12EY-ED12EW	ED12EY	2.74767	1.27466e-07
Planosporangium	ED12EY-ED12EW	ED12EY	2.1766	1.84235e-06
Sericytochromatia	ED12EY-ED12EW	ED12EY	2.11398	1.1809e-05
Pseudomonas	ED12EY-ED12EW	ED12EY	2.27868	3.9549e-05
Flexilinea	ED12EY-ED12EW	ED12EY	2.8819	0.0179095
Iamia	ED12EY-ED12EW	ED12EY	2.28814	1.23902e-06
Tetragenococcus	ED12EY-ED12EW	ED12EY	2.40105	5.70881e-06
Phocaeicola	ED12EY-ED12EW	ED12EY	2.35402	6.1398e-05
Treponema_2	ED12EY-ED12EW	ED12EY	3.20633	2.32794e-05
Fusicatenibacter	ED12EY-ED12EW	ED12EY	2.09607	0.00356081
Pleurocapsa_PCC_7319	ED12EY-ED12EW	ED12EY	2.02665	3.74271e-05
Actinomyces	ED12EY-ED12EW	ED12EY	2.01209	0.000752394
Microcoleus_PCC_7113	ED12EY-ED12EW	ED12EY	2.36755	1.84235e-06
Aquipuribacter	ED12EY-ED12EW	ED12EY	2.28417	6.15166e-06
67_14	ED12EY-ED12EW	ED12EY	2.33796	0.0004467
Trichococcus	ED12EY-ED12EW	ED12EY	2.05995	0.000239977
Prevotella_2	ED12EY-ED12EW	ED12EY	2.88336	0.000120066
Tetragenococcus	ED12EY-ED12EW	ED12EY	2.40105	5.70881e-06
SM2D12	ED12EY-ED12EW	ED12EY	2.2634	0.000752394
Aureimonas	ED12EY-ED12EW	ED12EY	2.32953	3.05906e-06
Rhodopseudomonas	ED12EY-ED12EW	ED12EY	3.33247	5.40804e-06
Limnobacter	ED12EY-ED12EW	ED12EY	2.53529	3.37448e-06
Singulisphaera	ED12EY-ED12EW	ED12EY	2.18569	1.84235e-06
Burkholderia_Caballeronia_Paraburkholderia	ED12EY-ED12EW	ED12EY	2.29453	0.0368768
Nitrosospira	ED12EY-ED12EW	ED12EY	2.39241	1.1796e-05
_Eubacterium__yurii_group	ED12EY-ED12EW	ED12EY	2.21078	3.54127e-05
Exiguobacterium	ED12EY-ED12EW	ED12EY	2.03058	0.00640919
Friedmanniella	ED12EY-ED12EW	ED12EY	3.03021	2.19651e-06
IMCC26256	ED12EY-ED12EW	ED12EY	2.7026	1.3281e-05
Saccharimonadaceae	ED12EY-ED12EW	ED12EY	3.63841	3.74251e-06
Solirubrobacter	ED12EY-ED12EW	ED12EY	2.56038	0.000100653
Chroococcidiopsis_PCC_7203	ED12EY-ED12EW	ED12EY	2.33997	1.01862e-05
Pedobacter	ED12EY-ED12EW	ED12EY	2.42075	0.000368552
Conexibacter	ED12EY-ED12EW	ED12EY	3.17237	5.69009e-06
AKAU3564_sediment_group	ED12EY-ED12EW	ED12EY	2.35526	0.0313988
Capnocytophaga	ED12EY-ED12EW	ED12EY	3.00155	2.00543e-06
Amycolatopsis	ED12EY-ED12EW	ED12EY	2.22909	0.026585
Campylobacter	ED12EY-ED12EW	ED12EY	2.55634	0.00011748
Lechevalieria	ED12EY-ED12EW	ED12EY	2.36092	0.000849227
PB19	ED12EY-ED12EW	ED12EY	2.25143	0.0368768
Bulleidia	ED12EY-ED12EW	ED12EY	2.11014	0.0368768
Microlunatus	ED12EY-ED12EW	ED12EY	2.00105	0.001749
Rubrobacter	ED12EY-ED12EW	ED12EY	2.56046	3.9549e-05
Microcoleus_Es_Yyy1400	ED12EY-ED12EW	ED12EY	2.15091	0.0368768
Massilia	ED12EY-ED12EW	ED12EY	3.29316	6.22237e-06
Sphingomonas	ED12EY-ED12EW	ED12EY	2.35826	1.36968e-06
Virgibacillus	ED12EY-ED12EW	ED12EY	2.28409	0.00038937
Crenobacter	ED12EY-ED12EW	ED12EY	2.20729	0.0179095
Inhella	ED12EY-ED12EW	ED12EY	2.63534	0.00078504
Corynebacterium	ED12EY-ED12EW	ED12EY	3.29646	4.272e-06
Prevotella	ED12EY-ED12EW	ED12EY	2.11179	0.00018016
Izimaplasmatales	ED12EY-ED12EW	ED12EY	2.19044	0.0179095
Phenylobacterium	ED12EY-ED12EW	ED12EY	2.16378	0.00857575
0319_6G20	ED12EY-ED12EW	ED12EY	2.05299	0.0216887
Faecalibacterium	ED12EY-ED12EW	ED12EY	2.5245	0.000113314
Actinotalea	ED12EY-ED12EW	ED12EY	2.2796	0.000123094
Dokdonella	ED12EY-ED12EW	ED12EY	2.01832	0.001749
Flavobacterium	ED12EY-ED12EW	ED12EY	2.43282	0.000168208
Megasphaera	ED12EY-ED12EW	ED12EY	2.09751	4.37349e-05
BIrii41	ED12EY-ED12EW	ED12EY	2.03808	1.10125e-05
Atopobium	ED12EY-ED12EW	ED12EY	2.00635	0.00283624
Altererythrobacter	ED12EY-ED12EW	ED12EY	2.357	4.5847e-05
Kribbella	ED12EY-ED12EW	ED12EY	2.17827	0.00143941
Proteiniphilum	ED12EY-ED12EW	ED12EY	2.07131	3.49345e-06
Leptotrichia	ED12EY-ED12EW	ED12EY	3.58702	1.63179e-05
HSB_OF53_F07	ED12EY-ED12EW	ED12EY	2.48096	0.00029522
Modestobacter	ED12EY-ED12EW	ED12EY	3.17968	6.15166e-06
Prevotella	ED12EY-ED12EW	ED12EY	3.63104	3.36381e-05
Pseudoxanthomonas	ED12EY-ED12EW	ED12EY	2.71375	5.73923e-05
Qipengyuania	ED12EY-ED12EW	ED12EY	2.13899	1.1796e-05
Microcoleus_PCC_7113	ED12EY-ED12EW	ED12EY	2.36755	1.84235e-06
Alcaligenes	ED12EY-ED12EW	ED12EY	2.63235	0.000527488
Bacteroides	ED12EY-ED12EW	ED12EY	2.50867	3.30531e-06
Sphaerobacter	ED12EY-ED12EW	ED12EY	2.09753	0.000130087
Prevotella_7	ED12EY-ED12EW	ED12EY	2.36815	0.0368768
AKYG1722	ED12EY-ED12EW	ED12EY	2.23525	8.4834e-06
Haemophilus	ED12EY-ED12EW	ED12EY	2.49228	0.000269653
Pseudonocardia	ED12EY-ED12EW	ED12EY	2.92795	1.01862e-05
Actinomyces	ED12EY-ED12EW	ED12EY	2.14675	0.000150949
Enhydrobacter	ED12EY-ED12EW	ED12EY	2.12831	2.77206e-05
Anaerotruncus	ED12EY-ED12EW	ED12EY	2.10156	0.0363673
Treponema_2	ED12EY-ED12EW	ED12EY	3.0559	1.8626e-05
Prevotella_7	ED12EY-ED12EW	ED12EY	2.38665	2.16553e-05
Cellulomonas	ED12EY-ED12EW	ED12EY	2.73025	1.60183e-05
Luteolibacter	ED12EY-ED12EW	ED12EY	2.03168	1.84235e-06
RB41	ED12EY-ED12EW	ED12EY	2.4293	1.52227e-07
Bacteroides	ED12EY-ED12EW	ED12EY	2.13221	0.0368768
Mucispirillum	ED12EY-ED12EW	ED12EW	2.24744	4.65173e-05
PHOS_HE36	ED12EY-ED12EW	ED12EW	2.11498	0.0225285
Pseudoxanthomonas	ED12EY-ED12EW	ED12EW	2.08081	0.0233019
RBG_16_49_21	ED12EY-ED12EW	ED12EW	2.61019	0.00849899
Hydrogenedensaceae	ED12EY-ED12EW	ED12EW	2.49915	0.0368768
Faecalibaculum	ED12EY-ED12EW	ED12EW	2.14762	0.000788901
Allorhizobium_Neorhizobium_Pararhizobium_Rhizobium	ED12EY-ED12EW	ED12EW	2.63203	0.0019314
Tenacibaculum	ED12EY-ED12EW	ED12EW	2.12568	0.00849899
Lachnoclostridium	ED12EY-ED12EW	ED12EW	2.41258	0.0140471
DSSD61	ED12EY-ED12EW	ED12EW	2.63537	0.00849899
Caproiciproducens	ED12EY-ED12EW	ED12EW	2.51614	0.000366067
Caldisericum	ED12EY-ED12EW	ED12EW	2.11915	0.0179095
Novosphingobium	ED12EY-ED12EW	ED12EW	2.29976	0.00154541
Ruminococcus_1	ED12EY-ED12EW	ED12EW	2.39511	0.0179095
Thiomonas	ED12EY-ED12EW	ED12EW	2.77241	0.0179095
Candidatus_Solibacter	ED12EY-ED12EW	ED12EW	2.16581	0.00165155
Lentimicrobium	ED12EY-ED12EW	ED12EW	2.03747	0.00531468
Cupriavidus	ED12EY-ED12EW	ED12EW	2.4075	4.13074e-06
Dubosiella	ED12EY-ED12EW	ED12EW	2.69736	0.000250287
Syner_01	ED12EY-ED12EW	ED12EW	2.05928	0.00391946
Endozoicomonas	ED12EY-ED12EW	ED12EW	3.84686	0.0299549
Marinimicrobium	ED12EY-ED12EW	ED12EW	2.74791	0.0368768
Lachnoclostridium_5	ED12EY-ED12EW	ED12EW	2.67311	0.00849899
Lactobacillus	ED12EY-ED12EW	ED12EW	2.04473	0.0179095
Candidatus_Brocadia	ED12EY-ED12EW	ED12EW	2.142	0.0179095
Coriobacteriaceae_UCG_002	ED12EY-ED12EW	ED12EW	2.38026	0.0200374
Bacteroidetes_VC2_1_Bac22	ED12EY-ED12EW	ED12EW	2.37646	0.0368768
Anoxybacillus	ED12EY-ED12EW	ED12EW	2.49223	1.67303e-05
Lactobacillus	ED12EY-ED12EW	ED12EW	3.75539	5.70881e-06
Desulfococcus	ED12EY-ED12EW	ED12EW	2.55423	0.000752394
Chelatococcus	ED12EY-ED12EW	ED12EW	2.3169	8.4834e-06
Denitratisoma	ED12EY-ED12EW	ED12EW	2.15661	0.0140471
ML635J_40_aquatic_group	ED12EY-ED12EW	ED12EW	2.0076	0.0179095
Pseudochrobactrum	ED12EY-ED12EW	ED12EW	3.20879	0.000850991
Pediococcus	ED12EY-ED12EW	ED12EW	2.54716	0.0368768
Bifidobacterium	ED12EY-ED12EW	ED12EW	2.35442	0.0275486
Desulfobulbus	ED12EY-ED12EW	ED12EW	2.56162	0.0279656
Muribaculum	ED12EY-ED12EW	ED12EW	2.11648	0.00835656
Staphylococcus	ED12EY-ED12EW	ED12EW	2.20483	0.00391946
Moheibacter	ED12EY-ED12EW	ED12EW	2.17112	0.00222662
Nakamurella	ED12EY-ED12EW	ED12EW	2.54124	0.0015559
Mangroviflexus	ED12EY-ED12EW	ED12EW	2.03952	0.001749
Aeribacillus	ED12EY-ED12EW	ED12EW	2.54735	0.0393595
Ruminiclostridium_1	ED12EY-ED12EW	ED12EW	2.22711	0.0179095
Zoogloea	ED12EY-ED12EW	ED12EW	2.27557	0.00276387
SJA_15	ED12EY-ED12EW	ED12EW	2.27448	0.0368768
Bacteroidetes_vadinHA17	ED12EY-ED12EW	ED12EW	2.11229	0.00166072
Schlegelella	ED12EY-ED12EW	ED12EW	2.58501	0.00672241
Methylosarcina	ED12EY-ED12EW	ED12EW	2.45963	0.0368768
Methylosarcina	ED12EY-ED12EW	ED12EW	2.12564	0.00391946
Acinetobacter	ED12EY-ED12EW	ED12EW	2.10405	0.0393595
Syntrophobacter	ED12EY-ED12EW	ED12EW	2.0744	0.001749
Herbaspirillum	ED12EY-ED12EW	ED12EW	2.4447	2.61035e-05
Chelatococcus	ED12EY-ED12EW	ED12EW	2.31672	8.4834e-06
Methanobacterium	ED12EY-ED12EW	ED12EW	2.36776	0.00849899
Sinibacillus	ED12EY-ED12EW	ED12EW	2.09065	0.0179095
Izimaplasmataceae	ED12EY-ED12EW	ED12EW	2.0259	0.0368768
Arcobacter	ED12EY-ED12EW	ED12EW	3.54893	0.00893159
Helicobacter	ED12EY-ED12EW	ED12EW	2.4471	0.0179095
Erysipelatoclostridium	ED12EY-ED12EW	ED12EW	2.30697	0.0195415
Thermus	ED12EY-ED12EW	ED12EW	2.90478	0.000166392
Lactobacillus	ED12EY-ED12EW	ED12EW	2.00034	0.0368768
Thermovirga	ED12EY-ED12EW	ED12EW	2.28839	0.00217609
Lachnospiraceae_NK4A136_group	ED12EY-ED12EW	ED12EW	2.29489	0.00323076
Pusillimonas	ED12EY-ED12EW	ED12EW	2.44617	0.0313988
Methanosaeta	ED12EY-ED12EW	ED12EW	2.94318	0.00849899
Rokubacteriales	ED12EY-ED12EW	ED12EW	2.11327	0.0144619
Pediococcus	ED12EY-ED12EW	ED12EW	2.35481	0.0100418
UBA1819	ED12EY-ED12EW	ED12EW	2.45792	0.0145233
Elizabethkingia	ED12EY-ED12EW	ED12EW	3.17001	0.00849899
Candidatus_Nitrosopumilus	ED12EY-ED12EW	ED12EW	2.01441	0.00849899
Endozoicomonas	ED12EY-ED12EW	ED12EW	3.81664	0.0299549
Allobaculum	ED12EY-ED12EW	ED12EW	2.36764	1.38648e-05
Desulfomicrobium	ED12EY-ED12EW	ED12EW	2.25308	0.000123094
Longilinea	ED12EY-ED12EW	ED12EW	2.36102	0.000310976
Hydrogenophilus	ED12EY-ED12EW	ED12EW	2.39074	0.0113709
Tyzzerella_4	ED12EY-ED12EW	ED12EW	2.42778	0.00031685
Muribaculaceae	ED12EY-ED12EW	ED12EW	3.66867	0.00398796
Ochrobactrum	ED12EY-ED12EW	ED12EW	2.0424	0.00112169
Sellimonas	ED12EY-ED12EW	ED12EW	2.52618	0.0368768
Methanobacterium	ED12EY-ED12EW	ED12EW	2.33465	0.00849899
Sphaerochaeta	ED12EY-ED12EW	ED12EW	2.48814	0.0368768
Solibacillus	ED12EY-ED12EW	ED12EW	2.24531	0.0158397
Vulcaniibacterium	ED12EY-ED12EW	ED12EW	2.56472	0.0124359
Mesotoga	ED12EY-ED12EW	ED12EW	2.16163	0.001749
OPB56	ED12EY-ED12EW	ED12EW	2.3217	0.0179095
Lachnospiraceae_NK4A136_group	ED12EY-ED12EW	ED12EW	2.14353	0.0179095
Subgroup_2	ED12EY-ED12EW	ED12EW	3.26056	0.0115232
Bacillus	ED12EY-ED12EW	ED12EW	2.08576	0.0406503
Micropruina	ED12EY-ED12EW	ED12EW	2.35515	0.00217609
RBG_16_49_21	ED12EY-ED12EW	ED12EW	2.60822	0.00849899
Methylophilus	ED12EY-ED12EW	ED12EW	2.2932	0.0179095
Desulfuromonas	ED12EY-ED12EW	ED12EW	2.45213	0.0368768
Curvibacter	ED12EY-ED12EW	ED12EW	2.59928	0.00391946
Cutibacterium	ED12EY-ED12EW	ED12EW	2.86223	0.00591316
Dechloromonas	ED12EY-ED12EW	ED12EW	2.28914	0.00391946
Acidaminobacter	ED12EY-ED12EW	ED12EW	2.5322	0.0368768
Blvii28_wastewater_sludge_group	ED12EY-ED12EW	ED12EW	2.03967	0.00849899
Methylobacterium	ED12EY-ED12EW	ED12EW	2.53539	3.58511e-07
Christensenellaceae_R_7_group	ED12EY-ED12EW	ED12EW	2.11104	0.0368768
Candidatus_Udaeobacter	ED12EY-ED12EW	ED12EW	2.74725	0.0229569
Bacteroidetes_BD2_2	ED12EY-ED12EW	ED12EW	2.53717	0.0179095
Desulforhabdus	ED12EY-ED12EW	ED12EW	2.53556	0.00391946
Lachnoclostridium_5	ED12EY-ED12EW	ED12EW	2.67208	0.00849899
Mesorhizobium	ED12EY-ED12EW	ED12EW	2.16988	0.0179095

## Sheet: Table 8
The LEfSe results for the genus Nocardioides.
Taxa	Abundace	Group	LDA_score	Pvalue
Nocardioides	0.035039	ED12EY	3.1843	<0.01

## Sheet: Table 9
Relative abundance of microbial phylum in egg yolks and whites of low and high hatchability group.
Phylum	LHEY	LHEW	HHEY	HHEW
Proteobacteria	0.4076	0.6227	0.4181	0.658
Firmicutes	0.2503	0.1947	0.251	0.1813
Actinobacteria	0.0982	0.0646	0.0867	0.0647
Bacteroidetes	0.0866	0.0701	0.0896	0.0543
others	0.1573	0.0479	0.1546	0.0417

## Sheet: Table 10
Relative abundance of microbial genera in egg yolks and whites of low and high hatchability group.
Genus	LHEY	HHEY	LHEW	HHEW
g__unclassified_Burkholderiaceae	0.1564	0.162	0.019	0.0428
g__Lactobacillus	0.0952	0.0941	0.0533	0.0659
g__Ralstonia	0.0499	0.0533	0.0053	0.0132
g__Staphylococcus	0.0247	0.0275	0.0033	0.007
g__Clostridium_sensu_stricto_1	0.0211	0.0234	0.0053	0.0065
g__Fusobacterium	0.0197	0.0217	0.0016	0.0035
g__Streptococcus	0.0178	0.0188	0.0102	0.0064
g__Pseudomonas	0.0175	0.0191	0.441	0.4018
g__Enterococcus	0.017	0.0153	0.0036	0.0073
g__unclassified_Rhizobiaceae	0.0149	0.0104	0.0199	0.0136
g__Leptotrichia	0.0149	0.0159	0.0011	0.0029
g__Rhodococcus	0.0005	0.0005	0.0357	0.03
g__Acinetobacter	0.0072	0.0064	0.021	0.0186
g__Muribaculaceae	0.0027	0.0028	0.0188	0.0097
g__Burkholderia-Caballeronia-Paraburkholderia	0.005	0.004	0.0175	0.0145
g__Weissella	0.0005	0.0006	0.0161	0.0134
g__unclassified_Chitinophagaceae	0.0127	0.0102	0.0134	0.0097
g__Endozoicomonas	0.0032	0.0102	0.0112	0.0099
others	0.5191	0.5038	0.3026	0.3233

[truncated: 2 more sheets: Table 11, Table 12]
